# Supplementary material for: 2-Isobutyl-6-(4-meth­oxy­phen­yl)imidazo[2,1-b][1,3,4]thia­diazole
Source: Acta Crystallogr Sect E Struct Rep Online. 2011 Jan 8;67(Pt 2):o255. doi: 10.1107/S1600536810053225 (PMC3051798; doi:10.1107/S1600536810053225)
Supplement: Supplementary file 2 [file e-67-0o255-Isup2.hkl]

# 
# h,k,l, Fc-squared, Fo-squared, sigma(Fo-squared) and status flag 
# 
data_I
_shelx_title ' tdi2_0m in P-1  RT' 
_shelx_refln_list_code          4 
_shelx_F_calc_maximum      130.14 
_exptl_crystal_F_000       304.00 
_reflns_d_resolution_high  0.6275 
 
loop_ 
 _symmetry_equiv_pos_as_xyz 
 'x, y, z' 
 '-x, -y, -z' 
 
_cell_length_a     5.7139 
_cell_length_b    10.1795 
_cell_length_c    12.9689 
_cell_angle_alpha  85.174 
_cell_angle_beta   85.164 
_cell_angle_gamma  80.690 
 
_shelx_F_squared_multiplier     1.000 
 
loop_ 
 _refln_index_h 
 _refln_index_k 
 _refln_index_l 
 _refln_F_squared_calc 
 _refln_F_squared_meas 
 _refln_F_squared_sigma 
 _refln_observed_status 
   1   0   0     7231.73     6674.13     75.09 o 
   2   0   0     2363.71     2265.97     18.64 o 
   3   0   0      725.16      765.06      5.38 o 
   4   0   0       77.29       79.76      0.96 o 
   5   0   0        1.37        1.32      0.22 o 
   6   0   0       47.39       48.66      1.38 o 
   7   0   0       30.63       33.26      2.44 o 
   8   0   0        0.53        0.92      0.80 o 
  -8   1   0        1.69        1.55      0.67 o 
  -7   1   0        2.73        1.71      0.65 o 
  -6   1   0       22.43       22.80      1.86 o 
  -5   1   0        0.75        0.95      0.27 o 
  -4   1   0       32.84       34.01      0.74 o 
  -3   1   0       13.95       17.41      0.35 o 
  -2   1   0      250.68      233.45      1.84 o 
  -1   1   0       50.23       43.89      0.82 o 
   0   1   0      623.61      649.38     15.05 o 
   1   1   0      614.93      614.33      7.49 o 
   2   1   0       71.64       84.18      0.99 o 
   3   1   0      602.83      616.70      4.76 o 
   4   1   0      152.79      155.87      1.59 o 
   5   1   0        6.37        8.05      0.44 o 
   6   1   0       44.39       41.61      0.99 o 
   7   1   0        9.58        9.44      0.84 o 
   8   1   0        0.46        1.43      0.76 o 
  -8   2   0        0.33        0.31      0.60 o 
  -7   2   0        2.73        1.54      1.61 o 
  -6   2   0        8.85        7.74      1.07 o 
  -5   2   0       23.13       22.07      0.82 o 
  -4   2   0      219.95      219.16      2.16 o 
  -3   2   0      518.86      585.87      4.81 o 
  -2   2   0      618.52      734.43      5.78 o 
  -1   2   0       49.68       56.68      1.01 o 
   0   2   0      290.32      298.52      7.30 o 
   1   2   0      938.99      993.64      8.91 o 
   2   2   0        0.07       -0.05      0.09 o 
   3   2   0       11.63        7.69      0.29 o 
   4   2   0       39.71       36.42      0.63 o 
   5   2   0      155.27      163.61      1.75 o 
   6   2   0       10.98       12.32      0.59 o 
   7   2   0       16.85       21.08      1.31 o 
   8   2   0        0.86        0.63      0.68 o 
  -8   3   0        0.57        0.31      0.65 o 
  -7   3   0        8.16        8.02      1.04 o 
  -6   3   0        4.25        1.95      0.76 o 
  -5   3   0       75.72       76.32      1.77 o 
  -4   3   0      421.50      402.32      3.91 o 
  -3   3   0        7.31        5.53      0.27 o 
  -2   3   0      898.38      996.81      7.77 o 
  -1   3   0      333.55      340.18      3.09 o 
   0   3   0      101.96      102.38      2.75 o 
   1   3   0       66.18       64.83      0.81 o 
   2   3   0      419.71      382.71      2.98 o 
   3   3   0       70.28       60.68      0.75 o 
   4   3   0       27.47       29.90      0.66 o 
   5   3   0       41.30       46.05      0.75 o 
   6   3   0       45.71       46.41      0.90 o 
   7   3   0        8.17        7.23      0.81 o 
  -8   4   0        1.62        3.21      1.04 o 
  -7   4   0       11.35        9.91      1.16 o 
  -6   4   0        2.86        1.68      0.82 o 
  -5   4   0      118.02      118.44      3.43 o 
  -4   4   0      353.43      330.21      3.86 o 
  -3   4   0        7.01        5.46      0.40 o 
  -2   4   0      217.11      194.56      2.09 o 
  -1   4   0      148.40      145.04      1.68 o 
   0   4   0       22.69       23.53      0.44 o 
   1   4   0       97.03      106.97      1.27 o 
   2   4   0      378.53      383.54      3.07 o 
   3   4   0        0.24        0.15      0.14 o 
   4   4   0       97.48      109.34      1.22 o 
   5   4   0       46.47       47.04      0.90 o 
   6   4   0       16.07       17.28      0.76 o 
   7   4   0        7.19        9.13      0.73 o 
  -8   5   0        6.62        4.95      1.97 o 
  -7   5   0        8.64        8.80      1.39 o 
  -6   5   0        1.21        0.59      0.68 o 
  -5   5   0        4.37        4.98      0.94 o 
  -4   5   0       10.62       18.32      1.49 o 
  -3   5   0        1.51        1.52      0.29 o 
  -2   5   0       17.21       18.44      0.55 o 
  -1   5   0      130.04      121.10      1.30 o 
   0   5   0       65.49       74.10      0.94 o 
   1   5   0        9.99       10.58      0.35 o 
   2   5   0      206.34      221.83      2.01 o 
   3   5   0      304.18      329.29      3.00 o 
   4   5   0        0.01        0.28      0.25 o 
   5   5   0      106.26      104.31      1.56 o 
   6   5   0       28.18       25.27      1.08 o 
   7   5   0        0.02       -0.24      0.36 o 
   8   5   0        2.96        2.56      0.75 o 
  -7   6   0        8.95        9.23      1.55 o 
  -6   6   0        1.89        1.05      0.78 o 
  -5   6   0       29.65       28.39      1.67 o 
  -4   6   0       56.72       50.91      2.29 o 
  -3   6   0        6.58        5.89      0.47 o 
  -2   6   0      108.12      105.56      1.58 o 
  -1   6   0        3.51        3.02      0.26 o 
   0   6   0        3.78        4.13      0.30 o 
   1   6   0      128.83      133.97      1.58 o 
   2   6   0       68.61       72.03      1.10 o 
   3   6   0      182.36      188.37      2.01 o 
   4   6   0        2.64        2.85      0.31 o 
   5   6   0       36.81       41.66      0.98 o 
   6   6   0        8.74        8.93      0.63 o 
   7   6   0        0.26       -0.30      0.36 o 
   8   6   0        0.31        0.30      0.64 o 
  -7   7   0        5.35        5.23      2.13 o 
  -6   7   0       19.60       22.38      1.98 o 
  -5   7   0       11.31       11.98      1.39 o 
  -4   7   0       13.65       13.12      1.03 o 
  -3   7   0        3.29        3.09      0.48 o 
  -2   7   0      132.79      122.83      1.84 o 
  -1   7   0       23.66       21.38      0.59 o 
   0   7   0      166.78      182.20      2.22 o 
   1   7   0      549.92      545.00      4.91 o 
   2   7   0      248.57      269.20      2.84 o 
   3   7   0       21.69       26.15      1.02 o 
   4   7   0        1.72        2.24      0.36 o 
   5   7   0        2.04        2.81      0.41 o 
   6   7   0        0.00        0.23      0.54 o 
   7   7   0        0.03        0.09      0.44 o 
   8   7   0        0.63        0.72      0.74 o 
  -7   8   0        0.22       -0.88      0.95 o 
  -6   8   0        0.01       -0.05      0.76 o 
  -5   8   0        4.99        3.63      1.01 o 
  -4   8   0       16.90       17.79      2.16 o 
  -3   8   0        4.42        6.14      0.97 o 
  -2   8   0       42.46       39.65      1.05 o 
  -1   8   0       13.55       13.25      1.11 o 
   0   8   0        2.25        2.32      0.31 o 
   1   8   0      108.29      103.29      1.48 o 
   2   8   0       90.58       86.57      1.46 o 
   3   8   0        0.87        0.41      0.32 o 
   4   8   0       19.43       17.96      0.91 o 
   5   8   0       12.43       13.86      0.94 o 
   6   8   0        0.03        0.23      0.57 o 
   7   8   0        0.30       -0.50      0.50 o 
   8   8   0        0.11        0.01      0.59 o 
  -6   9   0        0.73        0.99      0.92 o 
  -5   9   0        0.16       -0.53      1.51 o 
  -4   9   0        0.72        0.69      0.68 o 
  -3   9   0        1.35        1.22      0.54 o 
  -2   9   0      131.43      128.82      3.13 o 
  -1   9   0      316.20      313.62      3.75 o 
   0   9   0       39.00       40.30      0.93 o 
   1   9   0       31.33       34.12      0.94 o 
   2   9   0       19.10       19.20      0.79 o 
   3   9   0        0.64        1.38      0.45 o 
   4   9   0       14.40       14.83      0.94 o 
   5   9   0        8.66        9.24      0.83 o 
   6   9   0        0.26        0.41      0.69 o 
   7   9   0        0.01        0.10      0.85 o 
   8   9   0        0.00       -0.46      0.68 o 
  -6  10   0        0.20       -0.82      0.82 o 
  -5  10   0        0.75        0.89      1.16 o 
  -4  10   0        0.19       -0.48      0.91 o 
  -3  10   0        7.49        7.12      0.98 o 
  -2  10   0       22.04       20.34      1.59 o 
  -1  10   0        2.18        2.82      0.69 o 
   0  10   0       21.61       21.52      0.93 o 
   1  10   0        0.01        0.31      0.30 o 
   2  10   0       11.00       10.41      0.87 o 
   3  10   0       38.97       34.25      1.81 o 
   4  10   0        1.58        1.48      0.52 o 
   5  10   0        1.28        1.19      0.63 o 
   6  10   0        0.02       -0.30      0.48 o 
   7  10   0        0.12        0.08      0.72 o 
  -5  11   0        0.08        0.46      0.83 o 
  -4  11   0        1.31       -0.06      0.72 o 
  -3  11   0        0.45        0.06      0.74 o 
  -2  11   0        5.45        5.72      0.83 o 
  -1  11   0        0.37        0.67      0.40 o 
   0  11   0        8.68        8.71      0.76 o 
   1  11   0        1.99        2.00      0.49 o 
   2  11   0        0.69        0.57      0.43 o 
   3  11   0        0.01        0.00      0.38 o 
   4  11   0        6.35        4.31      0.68 o 
   5  11   0        1.97        1.48      0.85 o 
   6  11   0        0.08       -0.38      0.51 o 
   7  11   0        0.29        0.48      0.75 o 
  -4  12   0        1.49        0.55      0.92 o 
  -3  12   0        3.71        3.86      1.62 o 
  -2  12   0        2.24        3.18      0.87 o 
  -1  12   0        0.01        0.00      0.41 o 
   0  12   0        0.39        0.05      0.41 o 
   1  12   0        0.48       -0.17      0.69 o 
   2  12   0        3.79        4.99      0.72 o 
   3  12   0        0.61        0.85      0.57 o 
   4  12   0        0.02        0.65      0.63 o 
   5  12   0        0.15       -0.89      0.89 o 
   6  12   0        0.02        0.27      0.64 o 
   7  12   0        0.00       -1.27      1.27 o 
  -4  13   0        2.28        0.16      0.89 o 
  -3  13   0        0.15        0.36      0.88 o 
  -2  13   0        0.56        0.36      0.57 o 
  -1  13   0        0.00       -0.43      0.51 o 
   0  13   0        1.38        1.16      0.97 o 
   1  13   0        0.52        0.89      0.76 o 
   2  13   0        3.06        3.13      0.67 o 
   3  13   0        2.39        2.18      0.59 o 
   4  13   0        0.44       -0.32      0.63 o 
   5  13   0        0.48       -0.05      0.64 o 
   6  13   0        0.22       -0.19      0.63 o 
  -3  14   0        0.38       -0.49      0.95 o 
  -2  14   0        0.19       -0.50      1.26 o 
  -1  14   0        0.09        2.30      1.52 o 
   0  14   0        0.06        0.30      0.99 o 
   1  14   0        0.00       -0.66      0.84 o 
   2  14   0        0.00        0.93      0.72 o 
   3  14   0        0.09       -0.07      0.66 o 
   4  14   0        0.65        2.04      0.89 o 
   5  14   0        0.03        1.12      0.70 o 
  -2  15   0        0.08       -1.27      1.27 o 
  -1  15   0        0.36        2.56      1.54 o 
   0  15   0        0.12        1.55      1.33 o 
   1  15   0        0.16        1.24      0.79 o 
   2  15   0        0.03        0.71      0.69 o 
   3  15   0        0.82       -0.72      1.37 o 
   4  15   0        0.46        2.20      0.77 o 
   1  16   0        1.60        4.42      1.77 o 
   2  16   0        0.04        1.80      1.41 o 
  -2 -16   1        0.07        0.63      1.56 o 
  -4 -15   1        0.73        0.50      0.92 o 
  -3 -15   1        0.79        1.52      1.56 o 
  -2 -15   1        0.00        1.33      1.42 o 
  -1 -15   1        0.12        0.92      0.73 o 
   0 -15   1        0.17        1.89      1.26 o 
   1 -15   1        0.21        0.07      1.23 o 
  -5 -14   1        0.29       -0.49      0.72 o 
  -4 -14   1        0.17        0.13      0.67 o 
  -3 -14   1        2.82        0.53      0.75 o 
  -2 -14   1        3.40        4.04      1.70 o 
  -1 -14   1        0.01        0.55      0.76 o 
   0 -14   1        0.33        1.09      1.23 o 
   1 -14   1        0.24        0.32      0.63 o 
   2 -14   1        0.71        1.34      0.70 o 
   3 -14   1        1.97        2.28      1.10 o 
  -6 -13   1        0.01        1.00      0.75 o 
  -5 -13   1        0.17       -0.68      1.34 o 
  -4 -13   1        0.00        0.18      1.18 o 
  -3 -13   1        3.36        1.80      0.82 o 
  -2 -13   1        2.26        2.28      0.61 o 
  -1 -13   1        0.01        0.15      0.75 o 
   0 -13   1        0.94        0.75      0.49 o 
   1 -13   1       10.36       11.62      1.15 o 
   2 -13   1        2.26        1.91      0.77 o 
   3 -13   1        7.04        6.55      1.32 o 
   4 -13   1        5.02        3.81      1.26 o 
  -6 -12   1        0.67       -0.72      0.72 o 
  -5 -12   1        0.90        2.21      0.87 o 
  -4 -12   1        0.04        0.49      0.81 o 
  -3 -12   1        3.98        3.98      0.89 o 
  -2 -12   1        9.22        9.46      0.92 o 
  -1 -12   1        5.59        3.42      0.87 o 
   0 -12   1        0.06       -0.35      0.40 o 
   1 -12   1        5.80        5.57      0.84 o 
   2 -12   1        0.96        1.76      0.67 o 
   3 -12   1        3.35        3.92      0.90 o 
   4 -12   1        7.31        5.38      1.29 o 
  -7 -11   1        1.21        0.65      0.71 o 
  -6 -11   1        1.21        2.54      0.87 o 
  -5 -11   1        0.87        0.29      0.56 o 
  -4 -11   1        2.43        0.33      0.62 o 
  -3 -11   1       11.98       10.47      1.07 o 
  -2 -11   1        0.06       -0.16      0.37 o 
  -1 -11   1       52.16       51.37      1.36 o 
   0 -11   1       49.23       49.16      1.66 o 
   1 -11   1        0.07        0.36      0.41 o 
   2 -11   1        0.74        0.29      0.50 o 
   3 -11   1        0.52        0.04      0.90 o 
   4 -11   1        4.72        3.32      1.63 o 
   5 -11   1        0.69        0.56      0.87 o 
  -7 -10   1        1.10        1.22      0.63 o 
  -6 -10   1        2.13        1.93      0.79 o 
  -5 -10   1        3.18        4.33      0.96 o 
  -4 -10   1       13.07       10.62      1.21 o 
  -3 -10   1        2.27        0.93      0.42 o 
  -2 -10   1        3.30        4.39      0.51 o 
  -1 -10   1       32.22       31.15      1.65 o 
   0 -10   1       58.23       61.64      1.85 o 
   1 -10   1        0.82        0.29      0.47 o 
   2 -10   1       18.88       18.50      2.20 o 
   3 -10   1        8.85        8.92      1.50 o 
   4 -10   1        1.21        1.30      1.52 o 
   5 -10   1        0.02        0.27      1.45 o 
   6 -10   1        0.14        0.42      1.19 o 
  -8  -9   1        0.12        1.04      0.91 o 
  -7  -9   1        1.39        0.93      1.31 o 
  -6  -9   1        3.84        4.14      0.95 o 
  -5  -9   1        0.35       -0.34      0.45 o 
  -4  -9   1       63.82       68.47      2.25 o 
  -3  -9   1      232.18      232.15      3.78 o 
  -2  -9   1       61.01       63.59      1.40 o 
  -1  -9   1       62.20       65.40      1.19 o 
   0  -9   1       69.91       74.03      1.95 o 
   1  -9   1        0.03        0.06      0.34 o 
   2  -9   1        8.87        8.87      0.86 o 
   3  -9   1       22.20       23.29      1.41 o 
   4  -9   1       24.74       28.00      1.95 o 
   5  -9   1        2.31        1.56      0.95 o 
   6  -9   1        1.66        0.13      0.85 o 
  -8  -8   1        0.18        0.23      0.63 o 
  -7  -8   1        0.34        0.55      0.46 o 
  -6  -8   1        0.73        0.18      0.47 o 
  -5  -8   1       16.94       14.76      1.18 o 
  -4  -8   1        8.39        7.91      0.65 o 
  -3  -8   1       13.23       14.13      0.82 o 
  -2  -8   1       22.33       22.77      0.75 o 
  -1  -8   1       17.75       20.81      0.69 o 
   0  -8   1      137.83      140.67      1.91 o 
   1  -8   1       22.83       24.05      1.39 o 
   2  -8   1       58.99       59.63      1.29 o 
   3  -8   1       26.95       29.51      1.15 o 
   4  -8   1        4.69        4.93      0.96 o 
   5  -8   1        2.08        1.48      1.42 o 
   6  -8   1        0.59        0.97      0.90 o 
   7  -8   1        0.42        1.94      1.20 o 
  -8  -7   1        0.04       -0.01      0.50 o 
  -7  -7   1        4.49        5.34      0.73 o 
  -6  -7   1        6.79        7.97      0.82 o 
  -5  -7   1        3.84        2.84      0.44 o 
  -4  -7   1       19.84       23.81      0.70 o 
  -3  -7   1        6.14        7.76      0.45 o 
  -2  -7   1       87.43       95.65      1.56 o 
  -1  -7   1       69.53       76.37      1.17 o 
   0  -7   1        7.09        7.97      0.43 o 
   1  -7   1        0.01        0.08      0.27 o 
   2  -7   1       54.31       46.75      1.16 o 
   3  -7   1       57.32       51.11      1.50 o 
   4  -7   1        3.81        5.19      1.37 o 
   5  -7   1        0.23        0.09      0.56 o 
   6  -7   1       21.05       22.64      2.02 o 
   7  -7   1        6.31        8.28      2.51 o 
  -8  -6   1        2.12        0.75      0.74 o 
  -7  -6   1        3.17        3.25      0.56 o 
  -6  -6   1        8.25        5.08      0.63 o 
  -5  -6   1      114.57      106.33      1.83 o 
  -4  -6   1       81.20       78.79      1.29 o 
  -3  -6   1        0.05        0.11      0.15 o 
  -2  -6   1       34.84       37.32      0.75 o 
  -1  -6   1      315.64      297.91      2.90 o 
   0  -6   1      283.27      286.08      5.35 o 
   1  -6   1       62.05       70.16      1.02 o 
   2  -6   1      234.27      224.38      2.68 o 
   3  -6   1        4.05        5.34      0.67 o 
   4  -6   1       45.88       39.03      2.43 o 
   5  -6   1        8.50        8.84      1.68 o 
   6  -6   1        0.11        1.33      1.84 o 
   7  -6   1        0.47        0.33      0.82 o 
  -8  -5   1       16.03       17.55      2.55 o 
  -7  -5   1       16.39       17.64      1.00 o 
  -6  -5   1       12.33       10.63      0.71 o 
  -5  -5   1      148.59      152.14      1.67 o 
  -4  -5   1       93.23       90.26      1.28 o 
  -3  -5   1        2.32        3.04      0.27 o 
  -2  -5   1      196.76      195.74      1.84 o 
  -1  -5   1      123.65      115.03      1.20 o 
   0  -5   1       22.07       26.81      0.54 o 
   1  -5   1        0.64        1.29      0.18 o 
   2  -5   1      410.24      426.77      3.63 o 
   3  -5   1      184.56      165.72      2.17 o 
   4  -5   1        4.59        4.89      0.58 o 
   5  -5   1       24.36       28.05      1.16 o 
   6  -5   1        3.10        2.24      0.85 o 
   7  -5   1        3.43        3.24      1.09 o 
   8  -5   1        6.28        6.54      1.51 o 
  -7  -4   1        0.45        0.02      0.38 o 
  -6  -4   1        3.72        3.31      0.37 o 
  -5  -4   1       87.75       87.32      1.17 o 
  -4  -4   1      203.21      207.90      1.93 o 
  -3  -4   1        0.64        0.18      0.16 o 
  -2  -4   1      254.18      243.45      2.52 o 
  -1  -4   1       87.64       86.40      1.00 o 
   0  -4   1      139.67      145.85      1.71 o 
   1  -4   1       16.54       17.68      0.39 o 
   2  -4   1      708.51      736.79      5.44 o 
   3  -4   1       68.47       60.48      0.93 o 
   4  -4   1       85.76       76.09      1.46 o 
   5  -4   1       88.37       80.71      1.82 o 
   6  -4   1       21.64       22.22      1.45 o 
   7  -4   1        3.56        2.60      1.42 o 
   8  -4   1        0.13       -1.54      2.50 o 
  -7  -3   1        5.68        5.22      0.65 o 
  -6  -3   1        1.41        1.31      0.28 o 
  -5  -3   1       86.71       83.43      1.12 o 
  -4  -3   1      219.78      214.98      1.94 o 
  -3  -3   1      127.92      143.32      1.30 o 
  -2  -3   1      132.97      137.02      1.43 o 
  -1  -3   1      163.78      169.86      1.59 o 
   0  -3   1      415.88      460.59      3.97 o 
   1  -3   1      451.46      497.94      3.68 o 
   2  -3   1      516.13      558.47      4.16 o 
   3  -3   1        9.65       12.18      0.36 o 
   4  -3   1       34.87       38.59      1.24 o 
   5  -3   1       48.51       46.73      1.33 o 
   6  -3   1       26.70       28.05      1.38 o 
   7  -3   1        5.57        7.32      0.98 o 
   8  -3   1        0.02       -0.45      0.55 o 
  -7  -2   1        0.03        1.19      0.44 o 
  -6  -2   1        2.87        2.31      0.40 o 
  -5  -2   1       18.73       18.37      0.64 o 
  -4  -2   1       63.86       58.09      0.92 o 
  -3  -2   1      130.62      141.95      1.43 o 
  -2  -2   1     1028.94     1059.92      8.20 o 
  -1  -2   1     1201.06     1201.09      9.72 o 
   0  -2   1       80.18       83.24      1.14 o 
   1  -2   1      426.24      432.71      5.63 o 
   2  -2   1        0.92        0.19      0.09 o 
   3  -2   1        4.01        3.21      0.20 o 
   4  -2   1       14.41       16.48      0.42 o 
   5  -2   1        2.79        4.68      0.57 o 
   6  -2   1        0.47        0.67      0.42 o 
   7  -2   1       12.54       19.98      2.59 o 
   8  -2   1        2.58        2.17      0.75 o 
  -7  -1   1        0.32        0.12      0.41 o 
  -6  -1   1        0.03        0.28      0.31 o 
  -5  -1   1        5.68        4.36      0.35 o 
  -4  -1   1       26.07       26.91      0.68 o 
  -3  -1   1       55.62       67.72      0.85 o 
  -2  -1   1       99.53      103.73      1.19 o 
  -1  -1   1      656.72      600.32      5.30 o 
   0  -1   1        3.47        3.03      0.23 o 
   1  -1   1     1187.96     1126.45     13.82 o 
   2  -1   1      921.03      925.54      7.69 o 
   3  -1   1       30.79       28.37      0.43 o 
   4  -1   1       65.05       67.33      0.78 o 
   5  -1   1        4.86        3.93      0.37 o 
   6  -1   1        1.52        3.04      0.63 o 
   7  -1   1       11.84       13.74      1.16 o 
   8  -1   1        2.83        3.12      0.75 o 
  -8   0   1        1.16        1.66      0.64 o 
  -7   0   1        0.97        2.27      0.57 o 
  -6   0   1       24.30       26.67      1.03 o 
  -5   0   1      172.26      168.71      1.78 o 
  -4   0   1      153.04      128.85      1.37 o 
  -3   0   1      179.56      205.57      1.86 o 
  -2   0   1      431.51      462.08      4.11 o 
  -1   0   1     5568.58     5055.45     47.15 o 
   0   0   1     3120.29     2804.28     44.61 o 
   1   0   1        6.88        3.34      0.17 o 
   2   0   1      443.27      410.86      3.30 o 
   3   0   1      104.87      107.45      1.04 o 
   4   0   1       11.31        8.91      0.36 o 
   5   0   1       19.96       20.71      0.57 o 
   6   0   1        0.15       -0.07      0.33 o 
   7   0   1        5.15        5.57      0.95 o 
   8   0   1        1.51        1.43      0.86 o 
  -8   1   1        0.86        0.44      0.59 o 
  -7   1   1        5.35        7.21      0.90 o 
  -6   1   1       26.50       29.22      1.31 o 
  -5   1   1       13.30       15.39      0.70 o 
  -4   1   1       29.64       31.33      0.55 o 
  -3   1   1      802.46      786.05      5.47 o 
  -2   1   1      731.15      700.47      7.49 o 
  -1   1   1      599.84      513.42      5.43 o 
   0   1   1      101.09      104.16      2.88 o 
   1   1   1       20.59       21.98      0.50 o 
   2   1   1        4.20        6.63      0.21 o 
   3   1   1       40.35       33.56      0.48 o 
   4   1   1       32.23       41.55      0.96 o 
   5   1   1        5.08        6.17      0.36 o 
   6   1   1        0.44       -0.11      0.26 o 
   7   1   1        0.00        0.76      0.45 o 
   8   1   1        0.02        0.58      0.89 o 
   9   1   1        0.00        0.12      0.83 o 
  -8   2   1        0.85        0.72      0.65 o 
  -7   2   1        1.30        0.77      0.61 o 
  -6   2   1        5.85        7.58      0.86 o 
  -5   2   1        0.92        1.22      0.28 o 
  -4   2   1       20.87       20.25      0.61 o 
  -3   2   1      555.49      597.41      4.18 o 
  -2   2   1     1692.77     1723.54     14.14 o 
  -1   2   1      264.41      276.91      3.15 o 
   0   2   1     1726.27     1730.61     35.17 o 
   1   2   1      216.88      185.03      2.16 o 
   2   2   1       19.28       17.16      0.36 o 
   3   2   1       68.03       58.19      0.71 o 
   4   2   1      164.49      156.33      1.44 o 
   5   2   1      372.48      358.71      3.10 o 
   6   2   1       43.10       42.69      1.09 o 
   7   2   1        2.65        3.51      1.02 o 
   8   2   1        1.77        3.29      1.01 o 
  -8   3   1        0.00       -0.29      0.98 o 
  -7   3   1       20.96       24.81      1.61 o 
  -6   3   1       41.21       45.89      1.68 o 
  -5   3   1        2.65        2.06      0.42 o 
  -4   3   1       46.54       46.23      1.13 o 
  -3   3   1        0.02        0.58      0.17 o 
  -2   3   1       38.41       36.98      0.68 o 
  -1   3   1       25.87       30.68      0.61 o 
   0   3   1       56.87       49.36      0.71 o 
   1   3   1       22.80       24.45      0.59 o 
   2   3   1        0.53        0.49      0.16 o 
   3   3   1        0.05        0.11      0.11 o 
   4   3   1       33.38       35.77      0.56 o 
   5   3   1        1.17        1.17      0.21 o 
   6   3   1       42.29       44.86      1.17 o 
   7   3   1       14.97       15.36      1.00 o 
   8   3   1        1.77        1.73      0.77 o 
  -8   4   1        0.00       -0.76      0.76 o 
  -7   4   1       24.52       25.71      2.07 o 
  -6   4   1       29.98       34.61      1.75 o 
  -5   4   1       10.68        8.86      0.75 o 
  -4   4   1       44.87       34.70      0.84 o 
  -3   4   1       56.41       54.14      1.04 o 
  -2   4   1      230.08      228.88      2.38 o 
  -1   4   1        2.53        2.63      0.27 o 
   0   4   1      115.08      106.39      1.11 o 
   1   4   1        2.71        3.01      0.21 o 
   2   4   1      174.86      187.28      1.69 o 
   3   4   1      330.56      375.89      2.88 o 
   4   4   1        3.11        4.77      0.30 o 
   5   4   1       26.27       26.16      0.58 o 
   6   4   1        0.38        0.18      0.30 o 
   7   4   1       10.78       11.60      0.92 o 
   8   4   1        1.44        2.27      0.85 o 
  -8   5   1        0.76        0.76      1.03 o 
  -7   5   1        6.69        7.98      1.44 o 
  -6   5   1       19.48       21.28      1.83 o 
  -5   5   1       15.11       11.11      1.23 o 
  -4   5   1        0.04        0.99      0.36 o 
  -3   5   1       21.39       18.15      0.64 o 
  -2   5   1       69.54       75.61      1.25 o 
  -1   5   1       64.21       65.26      1.12 o 
   0   5   1      158.19      149.95      1.64 o 
   1   5   1      309.12      321.18      2.86 o 
   2   5   1       75.09       79.98      1.30 o 
   3   5   1      242.62      251.71      2.41 o 
   4   5   1       62.49       64.42      1.03 o 
   5   5   1       19.27       19.88      0.65 o 
   6   5   1        0.11        0.05      0.28 o 
   7   5   1        4.41        5.31      0.55 o 
   8   5   1        2.32        2.58      1.04 o 
  -7   6   1        6.91        6.30      1.31 o 
  -6   6   1       13.79       15.88      1.64 o 
  -5   6   1        1.94        2.36      0.77 o 
  -4   6   1        0.35        0.31      0.58 o 
  -3   6   1        2.18        2.40      0.34 o 
  -2   6   1       39.55       43.82      0.96 o 
  -1   6   1      127.76      126.85      1.84 o 
   0   6   1      253.12      257.67      2.78 o 
   1   6   1      359.76      352.99      3.36 o 
   2   6   1       89.34       79.92      1.15 o 
   3   6   1       47.06       49.44      1.09 o 
   4   6   1       10.34        9.72      0.56 o 
   5   6   1       16.53       19.18      0.82 o 
   6   6   1        0.95        0.04      0.30 o 
   7   6   1        0.90        0.90      0.50 o 
   8   6   1        0.32        1.21      0.67 o 
  -7   7   1        3.68        2.49      1.13 o 
  -6   7   1        1.20        1.78      0.89 o 
  -5   7   1        0.01        0.56      0.66 o 
  -4   7   1        0.09        0.52      0.51 o 
  -3   7   1        0.01        0.57      0.28 o 
  -2   7   1       24.99       25.44      0.81 o 
  -1   7   1       68.68       77.30      2.52 o 
   0   7   1        4.21        6.11      0.38 o 
   1   7   1        0.90        2.06      0.28 o 
   2   7   1       15.99       21.31      0.62 o 
   3   7   1       16.52       17.37      0.71 o 
   4   7   1       12.87       11.95      0.71 o 
   5   7   1       10.24        9.13      0.90 o 
   6   7   1        3.49        2.84      0.48 o 
   7   7   1        1.47        2.04      0.61 o 
   8   7   1        5.94        6.88      1.59 o 
  -7   8   1        0.05       -0.14      1.32 o 
  -6   8   1        0.10        0.97      0.82 o 
  -5   8   1        3.87        3.84      1.75 o 
  -4   8   1        3.08        3.32      0.87 o 
  -3   8   1        3.81        4.20      0.66 o 
  -2   8   1        0.11       -0.33      0.33 o 
  -1   8   1       18.18       19.99      1.21 o 
   0   8   1        2.03        1.58      0.28 o 
   1   8   1       80.11       82.41      1.39 o 
   2   8   1       44.69       38.13      1.02 o 
   3   8   1        2.09        2.89      0.40 o 
   4   8   1        4.52        3.20      0.48 o 
   5   8   1       12.59       11.52      0.87 o 
   6   8   1        9.94        7.84      0.70 o 
   7   8   1        0.00       -0.32      0.49 o 
   8   8   1        0.80        0.13      0.67 o 
  -6   9   1        2.72        3.03      1.51 o 
  -5   9   1        1.20        0.90      0.93 o 
  -4   9   1       12.23       12.35      1.45 o 
  -3   9   1        0.21        0.98      0.59 o 
  -2   9   1      209.78      201.63      4.43 o 
  -1   9   1      286.09      283.11      3.76 o 
   0   9   1        7.94        7.19      0.50 o 
   1   9   1       10.18       11.48      0.61 o 
   2   9   1        2.15        2.09      0.43 o 
   3   9   1        0.99        1.30      0.58 o 
   4   9   1        0.02       -0.23      0.33 o 
   5   9   1        0.02       -0.02      0.44 o 
   6   9   1        1.06        1.13      0.51 o 
   7   9   1        2.74        3.51      0.72 o 
   8   9   1        0.36        0.39      0.70 o 
  -6  10   1        0.11        0.72      1.39 o 
  -5  10   1        0.85       -0.29      1.29 o 
  -4  10   1        4.85        4.94      1.09 o 
  -3  10   1        0.71        0.31      0.68 o 
  -2  10   1        1.06        2.22      0.46 o 
  -1  10   1        1.18        0.53      0.40 o 
   0  10   1       14.66       15.68      0.90 o 
   1  10   1        7.30        7.98      0.62 o 
   2  10   1        9.38       11.43      0.90 o 
   3  10   1        1.95        0.95      0.43 o 
   4  10   1        2.43        1.37      0.73 o 
   5  10   1        0.39        0.15      0.38 o 
   6  10   1        0.20        0.03      0.46 o 
   7  10   1        0.04       -0.27      0.58 o 
  -5  11   1        0.38        1.88      0.97 o 
  -4  11   1       10.38       11.26      1.51 o 
  -3  11   1       11.47       15.07      1.58 o 
  -2  11   1        0.12        0.27      0.53 o 
  -1  11   1        5.69        6.37      0.66 o 
   0  11   1       12.69       12.78      0.87 o 
   1  11   1       14.30       14.10      1.64 o 
   2  11   1        0.22        0.13      0.39 o 
   3  11   1       42.72       45.07      2.64 o 
   4  11   1       58.32       59.40      2.87 o 
   5  11   1        4.27        2.95      0.56 o 
   6  11   1        0.91        0.39      0.58 o 
   7  11   1        0.19        0.64      0.75 o 
  -4  12   1        0.04       -0.63      0.63 o 
  -3  12   1        0.02       -0.91      0.91 o 
  -2  12   1        0.19        0.52      0.55 o 
  -1  12   1        0.15        1.27      0.48 o 
   0  12   1        1.31        2.25      0.62 o 
   1  12   1        7.61        6.60      1.17 o 
   2  12   1        0.73        0.49      0.49 o 
   3  12   1        1.72        1.65      0.65 o 
   4  12   1        0.45        0.55      0.56 o 
   5  12   1        3.41        3.00      0.75 o 
   6  12   1        1.21        1.06      0.72 o 
   7  12   1        0.46        0.75      0.81 o 
  -4  13   1        0.26        0.24      1.00 o 
  -3  13   1        1.64        1.30      0.93 o 
  -2  13   1        0.00       -0.38      0.70 o 
  -1  13   1        0.07        0.80      0.56 o 
   0  13   1        0.32       -0.10      0.71 o 
   1  13   1        7.73        6.34      3.54 o 
   2  13   1        6.65        5.47      1.05 o 
   3  13   1        0.09        0.87      0.47 o 
   4  13   1        0.44        0.43      0.43 o 
   5  13   1        0.01       -0.11      0.56 o 
   6  13   1        0.47        0.11      0.69 o 
  -3  14   1        0.86        1.50      1.01 o 
  -2  14   1        0.00        0.39      1.20 o 
  -1  14   1        0.73       -0.23      1.29 o 
   0  14   1        0.79        1.07      0.85 o 
   1  14   1        0.30        1.16      0.85 o 
   2  14   1        2.92        2.93      1.15 o 
   3  14   1        0.60        0.28      0.58 o 
   4  14   1        0.09        0.12      0.58 o 
   5  14   1        0.13        0.78      0.83 o 
  -2  15   1        0.63        4.31      1.90 o 
  -1  15   1        0.55        0.76      1.30 o 
   0  15   1        1.12        0.96      1.26 o 
   1  15   1        0.00        0.96      0.80 o 
   2  15   1        0.10        1.06      0.80 o 
   3  15   1        0.07        0.42      1.39 o 
   4  15   1        0.00        1.20      0.72 o 
   0  16   1        0.89        2.23      1.25 o 
   1  16   1        0.20        2.58      1.09 o 
   2  16   1        0.07        0.67      0.69 o 
  -4 -15   2        0.12       -0.58      0.80 o 
  -3 -15   2        0.32        3.64      1.74 o 
  -2 -15   2        0.00        0.81      1.37 o 
   0 -15   2        0.88        1.45      1.19 o 
   1 -15   2        0.15        1.24      0.86 o 
  -5 -14   2        0.43        0.03      0.91 o 
  -4 -14   2        0.00        1.49      0.82 o 
  -3 -14   2        0.98        1.62      0.82 o 
  -2 -14   2        0.20        1.13      1.45 o 
  -1 -14   2        0.64        0.53      1.15 o 
   0 -14   2        6.57        8.09      1.78 o 
   1 -14   2        2.24        4.54      0.84 o 
   2 -14   2        0.04        0.93      0.69 o 
   3 -14   2        0.06       -0.17      1.23 o 
  -6 -13   2        0.13        0.60      0.92 o 
  -5 -13   2        1.60        2.28      1.18 o 
  -4 -13   2        0.71        1.07      0.87 o 
  -3 -13   2        0.01        0.50      0.71 o 
  -2 -13   2        0.26       -0.28      0.82 o 
  -1 -13   2        1.25        1.98      0.81 o 
   0 -13   2        0.14        0.57      0.54 o 
   1 -13   2        2.12        3.02      0.74 o 
   2 -13   2        0.22        0.63      0.62 o 
   3 -13   2        1.19        1.60      0.76 o 
   4 -13   2        0.05        0.91      1.00 o 
  -6 -12   2        0.20       -0.55      0.71 o 
  -5 -12   2        0.11       -0.38      0.58 o 
  -4 -12   2        1.84        0.71      0.67 o 
  -3 -12   2        0.29        0.44      0.66 o 
  -2 -12   2        7.23        7.75      0.87 o 
  -1 -12   2        9.06       10.08      0.97 o 
   0 -12   2        1.05        1.13      0.65 o 
   1 -12   2        6.73        7.29      0.94 o 
   2 -12   2        1.61        2.59      0.73 o 
   3 -12   2        0.66        1.17      0.68 o 
   4 -12   2        0.80        1.41      0.93 o 
  -7 -11   2        0.06       -0.84      0.84 o 
  -6 -11   2        1.50        1.20      0.77 o 
  -5 -11   2        4.00        5.10      1.01 o 
  -4 -11   2        0.36        1.34      0.67 o 
  -3 -11   2        0.42       -0.51      0.51 o 
  -2 -11   2        2.69        2.48      0.44 o 
  -1 -11   2        9.33        8.80      1.03 o 
   0 -11   2        0.04        0.73      0.42 o 
   1 -11   2        0.60        0.43      0.50 o 
   2 -11   2        5.03        6.18      0.86 o 
   3 -11   2        1.30        1.13      0.65 o 
   4 -11   2        2.83        2.49      0.94 o 
   5 -11   2        0.00        0.40      1.08 o 
  -7 -10   2        0.77        0.93      1.22 o 
  -6 -10   2        1.01        0.65      0.64 o 
  -5 -10   2        6.22        5.83      1.03 o 
  -4 -10   2        8.32       10.83      1.23 o 
  -3 -10   2        2.39        0.68      0.70 o 
  -2 -10   2        1.87        1.14      0.41 o 
  -1 -10   2        5.21        5.01      0.48 o 
   0 -10   2        0.90        0.84      0.32 o 
   1 -10   2        0.73        0.57      0.41 o 
   2 -10   2        2.84        3.99      0.71 o 
   3 -10   2        2.67        1.74      0.63 o 
   4 -10   2        0.30       -0.35      0.73 o 
   5 -10   2        0.32        0.11      0.85 o 
   6 -10   2        0.83        0.14      1.80 o 
  -8  -9   2        2.90        2.19      0.85 o 
  -7  -9   2        0.44        0.55      0.63 o 
  -6  -9   2        3.91        2.40      0.66 o 
  -5  -9   2        2.45        2.01      0.59 o 
  -4  -9   2       50.90       49.25      1.67 o 
  -3  -9   2      151.76      155.10      5.55 o 
  -2  -9   2       11.17       11.87      0.88 o 
  -1  -9   2       17.56       18.93      0.96 o 
   0  -9   2       16.32       16.74      0.70 o 
   1  -9   2       21.61       22.26      0.86 o 
   2  -9   2       18.54       19.30      2.67 o 
   3  -9   2        0.46        0.92      0.75 o 
   4  -9   2       22.34       22.51      1.47 o 
   5  -9   2        9.19       10.47      1.47 o 
   6  -9   2        0.30        1.03      0.85 o 
  -8  -8   2        0.51        0.59      0.59 o 
  -7  -8   2        0.03       -0.18      0.51 o 
  -6  -8   2        0.15       -0.20      0.46 o 
  -5  -8   2        1.15        1.21      0.48 o 
  -4  -8   2        2.83        3.09      0.57 o 
  -3  -8   2       11.35       12.24      0.68 o 
  -2  -8   2       75.87       76.23      1.86 o 
  -1  -8   2        3.34        2.93      0.36 o 
   0  -8   2       43.69       41.82      0.91 o 
   1  -8   2        5.37        5.12      0.42 o 
   2  -8   2        3.25        3.01      0.50 o 
   3  -8   2        0.41        0.87      0.45 o 
   4  -8   2        5.51        4.57      0.76 o 
   5  -8   2        4.45        4.34      0.84 o 
   6  -8   2        0.01        0.16      0.90 o 
   7  -8   2        0.06       -0.51      0.93 o 
  -8  -7   2        0.08        0.02      0.51 o 
  -7  -7   2        2.53        1.58      0.61 o 
  -6  -7   2        9.56        8.58      0.94 o 
  -5  -7   2        7.65        8.25      0.83 o 
  -4  -7   2        7.48       10.33      0.65 o 
  -3  -7   2       14.25       14.19      0.71 o 
  -2  -7   2      147.77      145.65      1.81 o 
  -1  -7   2       66.78       72.86      1.16 o 
   0  -7   2        0.99        0.60      0.22 o 
   1  -7   2      409.86      384.67      3.68 o 
   2  -7   2      936.86      867.75      9.10 o 
   3  -7   2       94.41       87.73      1.88 o 
   4  -7   2       41.29       39.62      1.50 o 
   5  -7   2        8.88        8.86      1.02 o 
   6  -7   2        1.85        0.62      0.84 o 
   7  -7   2        0.65        0.25      0.90 o 
  -8  -6   2        0.35       -0.30      0.44 o 
  -7  -6   2        1.64        1.80      0.63 o 
  -6  -6   2        1.91        1.64      0.64 o 
  -5  -6   2       10.09       10.78      1.27 o 
  -4  -6   2        0.01       -0.06      0.22 o 
  -3  -6   2        1.55        0.70      0.19 o 
  -2  -6   2       13.20       12.71      0.48 o 
  -1  -6   2        4.05        6.18      0.48 o 
   0  -6   2        5.42        4.57      0.33 o 
   1  -6   2       13.95       15.76      0.50 o 
   2  -6   2       35.66       27.91      0.63 o 
   3  -6   2       15.52       15.25      0.89 o 
   4  -6   2       13.96       15.93      1.13 o 
   5  -6   2       36.61       36.82      1.55 o 
   6  -6   2        0.76        1.17      0.76 o 
   7  -6   2        1.87        3.38      1.07 o 
  -7  -5   2       10.89       12.35      0.94 o 
  -6  -5   2        0.17        0.09      0.35 o 
  -5  -5   2        5.62        5.12      0.43 o 
  -4  -5   2        6.87        7.68      0.43 o 
  -3  -5   2       13.33       12.90      0.49 o 
  -2  -5   2       59.74       66.42      0.99 o 
  -1  -5   2      198.68      215.72      1.92 o 
   0  -5   2      244.92      305.64      2.72 o 
   1  -5   2      267.00      331.71      2.92 o 
   2  -5   2       23.48       30.60      0.75 o 
   3  -5   2       62.34       54.89      1.18 o 
   4  -5   2        0.60        0.85      0.35 o 
   5  -5   2       10.97       13.81      1.01 o 
   6  -5   2        4.83        6.83      0.81 o 
   7  -5   2        6.76        6.91      1.03 o 
   8  -5   2        0.94        0.41      1.03 o 
  -7  -4   2        4.04        3.79      0.59 o 
  -6  -4   2        4.95        4.96      0.49 o 
  -5  -4   2        2.75        3.49      0.32 o 
  -4  -4   2       19.24       17.62      0.50 o 
  -3  -4   2       48.97       45.24      0.77 o 
  -2  -4   2      589.22      586.91      5.23 o 
  -1  -4   2        0.58        0.38      0.13 o 
   0  -4   2     2749.39     3004.39     22.38 o 
   1  -4   2        4.93        1.06      0.17 o 
   2  -4   2      272.39      265.09      2.12 o 
   3  -4   2        0.14        0.23      0.21 o 
   4  -4   2        1.44        0.91      0.40 o 
   5  -4   2        4.79        4.80      0.77 o 
   6  -4   2        0.96        0.89      0.49 o 
   7  -4   2       11.94       12.29      1.24 o 
   8  -4   2        4.22        5.45      1.04 o 
  -7  -3   2        6.71        9.95      1.14 o 
  -6  -3   2       16.49       19.35      0.71 o 
  -5  -3   2        2.88        1.56      0.27 o 
  -4  -3   2       25.11       29.48      0.73 o 
  -3  -3   2      400.15      410.04      3.18 o 
  -2  -3   2      737.98      801.28      7.57 o 
  -1  -3   2        0.06        0.06      0.12 o 
   0  -3   2      836.71      887.18      6.76 o 
   1  -3   2      467.14      497.47      3.69 o 
   2  -3   2       15.97       18.63      0.52 o 
   3  -3   2      167.51      156.88      1.59 o 
   4  -3   2       41.70       42.48      0.93 o 
   5  -3   2        2.19        0.55      0.37 o 
   6  -3   2       22.95       18.87      1.14 o 
   7  -3   2       16.70       17.13      1.37 o 
   8  -3   2        4.04        6.99      1.09 o 
  -7  -2   2       11.20       10.01      2.28 o 
  -6  -2   2       31.78       31.02      0.94 o 
  -5  -2   2        0.01       -0.06      0.17 o 
  -4  -2   2        4.78        6.22      0.43 o 
  -3  -2   2       63.59       86.41      0.97 o 
  -2  -2   2      271.24      332.31      3.04 o 
  -1  -2   2        1.04        0.47      0.12 o 
   0  -2   2        4.36        2.90      0.18 o 
   1  -2   2      472.43      482.80      4.58 o 
   2  -2   2       19.44       27.55      0.49 o 
   3  -2   2      151.96      165.95      1.47 o 
   4  -2   2      140.06      116.66      1.34 o 
   5  -2   2      125.11      111.46      2.11 o 
   6  -2   2        0.16       -0.07      0.33 o 
   7  -2   2       44.02       45.75      1.56 o 
   8  -2   2        7.89        8.78      1.42 o 
  -8  -1   2        0.33        1.98      0.83 o 
  -7  -1   2        6.38        6.42      0.72 o 
  -6  -1   2       54.88       52.43      1.35 o 
  -5  -1   2       68.32       66.78      1.09 o 
  -4  -1   2        0.07        0.59      0.19 o 
  -3  -1   2       11.76        9.76      0.32 o 
  -2  -1   2       89.24       87.77      1.76 o 
  -1  -1   2      658.76      643.21      5.05 o 
   0  -1   2       23.84       28.40      0.66 o 
   1  -1   2      429.20      437.72      4.60 o 
   2  -1   2       78.90       72.58      0.89 o 
   3  -1   2       35.52       48.20      0.62 o 
   4  -1   2       73.45       68.73      0.87 o 
   5  -1   2      127.86      121.05      1.73 o 
   6  -1   2        1.05        1.65      0.45 o 
   7  -1   2       37.21       36.97      1.72 o 
   8  -1   2        6.21        7.44      1.27 o 
  -8   0   2        0.19        0.15      1.18 o 
  -7   0   2       17.56       17.54      1.68 o 
  -6   0   2        2.49        1.32      0.39 o 
  -5   0   2      270.74      284.90      2.76 o 
  -4   0   2      709.95      663.05      5.42 o 
  -3   0   2       31.05       19.84      0.41 o 
  -2   0   2      291.09      261.54      2.52 o 
  -1   0   2      830.70      850.80      6.73 o 
   0   0   2      789.51      786.53      8.91 o 
   1   0   2        3.28        5.32      0.55 o 
   2   0   2      542.74      596.26      4.69 o 
   3   0   2      987.97     1083.71      7.26 o 
   4   0   2      296.53      310.48      2.46 o 
   5   0   2       21.27       18.96      0.61 o 
   6   0   2        1.01        1.39      0.41 o 
   7   0   2        6.25        7.64      0.81 o 
   8   0   2        0.18        1.12      0.77 o 
  -8   1   2        0.02        0.16      0.83 o 
  -7   1   2        0.88        1.07      0.57 o 
  -6   1   2        5.66        3.64      0.93 o 
  -5   1   2        5.91        4.66      0.41 o 
  -4   1   2        0.05        0.11      0.13 o 
  -3   1   2       41.85       41.93      0.64 o 
  -2   1   2       49.88       43.64      0.67 o 
  -1   1   2      909.27      838.98      8.78 o 
   0   1   2      430.34      462.09      7.59 o 
   1   1   2      165.32      196.26      2.59 o 
   2   1   2      298.60      302.30      2.10 o 
   3   1   2      652.05      661.73      4.42 o 
   4   1   2      104.84      105.08      1.11 o 
   5   1   2        0.59        1.15      0.21 o 
   6   1   2       16.05       19.57      0.84 o 
   7   1   2       11.29       11.90      1.12 o 
   8   1   2        0.01        0.07      0.73 o 
   9   1   2        1.18        0.94      0.79 o 
  -8   2   2        0.05        0.57      0.79 o 
  -7   2   2        9.67       11.78      1.39 o 
  -6   2   2       29.45       24.21      1.24 o 
  -5   2   2        0.24        0.20      0.24 o 
  -4   2   2       45.42       41.44      0.86 o 
  -3   2   2       68.10       67.01      0.77 o 
  -2   2   2       64.49       70.73      0.96 o 
  -1   2   2       27.05       28.54      0.61 o 
   0   2   2     6549.32     6237.21    150.51 o 
   1   2   2    16937.12    13805.11    129.60 o 
   2   2   2      215.52      265.02      2.26 o 
   3   2   2      956.58      986.95      6.45 o 
   4   2   2       62.29       78.64      0.90 o 
   5   2   2       55.82       58.71      0.91 o 
   6   2   2       57.45       63.14      1.36 o 
   7   2   2       17.25       19.41      1.34 o 
   8   2   2        0.72        0.97      0.66 o 
   9   2   2        1.18        1.60      0.95 o 
  -8   3   2        0.34        0.75      0.84 o 
  -7   3   2        5.47        5.99      1.19 o 
  -6   3   2        0.28        1.46      0.56 o 
  -5   3   2        0.86        0.70      0.28 o 
  -4   3   2       31.16       30.47      0.77 o 
  -3   3   2       15.87       16.22      0.51 o 
  -2   3   2      119.50      115.29      2.36 o 
  -1   3   2      340.07      356.83      3.61 o 
   0   3   2      448.94      426.74      3.64 o 
   1   3   2        6.33        4.30      0.28 o 
   2   3   2       19.74       23.57      0.48 o 
   3   3   2       65.31       60.04      0.68 o 
   4   3   2      111.40      114.22      1.17 o 
   5   3   2       24.45       26.67      0.60 o 
   6   3   2        3.36        3.89      0.49 o 
   7   3   2        4.89        4.81      0.66 o 
   8   3   2        0.08        0.26      0.73 o 
   9   3   2        2.04        3.28      1.00 o 
  -8   4   2        0.16        0.13      1.06 o 
  -7   4   2        5.80        3.93      1.07 o 
  -6   4   2        2.09        6.15      1.24 o 
  -5   4   2        0.25        0.74      0.93 o 
  -4   4   2       21.89       23.18      0.88 o 
  -3   4   2       15.92       19.54      0.63 o 
  -2   4   2       49.92       60.77      1.33 o 
  -1   4   2       26.81       28.40      0.57 o 
   0   4   2      193.04      185.84      1.57 o 
   1   4   2       31.16       24.48      0.57 o 
   2   4   2      343.05      328.67      3.19 o 
   3   4   2       63.51       66.17      0.77 o 
   4   4   2        0.34        0.98      0.18 o 
   5   4   2        0.24        0.72      0.24 o 
   6   4   2        9.89       10.35      0.63 o 
   7   4   2        0.51        0.67      0.44 o 
   8   4   2        0.52        0.53      0.59 o 
  -7   5   2        0.00       -0.05      0.77 o 
  -6   5   2        3.62        4.86      1.51 o 
  -5   5   2       32.16       37.00      1.80 o 
  -4   5   2       94.44       94.91      1.86 o 
  -3   5   2       28.56       29.16      0.80 o 
  -2   5   2      173.47      168.03      2.34 o 
  -1   5   2      348.91      394.65      3.74 o 
   0   5   2       10.41       15.07      0.39 o 
   1   5   2       24.00       24.58      0.50 o 
   2   5   2       45.43       45.32      0.71 o 
   3   5   2        2.54        1.20      0.21 o 
   4   5   2       59.43       63.12      1.07 o 
   5   5   2       79.58       85.23      1.51 o 
   6   5   2       13.65       13.76      0.73 o 
   7   5   2        0.20       -0.16      0.58 o 
   8   5   2        1.23        1.69      0.59 o 
  -7   6   2        0.17        0.28      0.79 o 
  -6   6   2        0.49        0.99      0.72 o 
  -5   6   2       27.37       26.17      2.50 o 
  -4   6   2      181.65      171.69      5.06 o 
  -3   6   2       60.14       50.08      1.10 o 
  -2   6   2      224.42      211.03      2.56 o 
  -1   6   2      297.33      279.50      2.43 o 
   0   6   2        1.11        0.59      0.16 o 
   1   6   2       12.06       13.11      0.45 o 
   2   6   2      134.42      136.29      1.63 o 
   3   6   2      105.93      100.01      1.62 o 
   4   6   2       40.35       44.80      1.00 o 
   5   6   2       93.39       95.69      1.64 o 
   6   6   2       18.20       17.68      0.95 o 
   7   6   2        0.45        0.31      0.42 o 
   8   6   2        0.07       -0.10      0.58 o 
  -7   7   2        6.39        6.75      1.43 o 
  -6   7   2        0.63        0.98      0.74 o 
  -5   7   2        4.97        5.57      1.06 o 
  -4   7   2       13.52       15.42      1.42 o 
  -3   7   2        1.23        1.15      0.30 o 
  -2   7   2       95.22       94.07      1.56 o 
  -1   7   2       71.68       65.82      1.23 o 
   0   7   2        5.51        7.16      0.40 o 
   1   7   2        0.21       -0.17      0.20 o 
   2   7   2       62.51       67.70      1.27 o 
   3   7   2       75.75       76.77      1.58 o 
   4   7   2        1.02        0.39      0.31 o 
   5   7   2       43.02       46.60      1.16 o 
   6   7   2       36.82       35.24      1.19 o 
   7   7   2        0.16        0.18      0.47 o 
   8   7   2        5.03        7.80      1.09 o 
  -7   8   2        1.42        0.72      1.77 o 
  -6   8   2        1.66        0.29      0.82 o 
  -5   8   2        0.01       -0.44      1.35 o 
  -4   8   2       21.79       18.47      1.63 o 
  -3   8   2       12.04       10.80      0.88 o 
  -2   8   2       46.88       49.37      1.15 o 
  -1   8   2       73.53       76.66      1.44 o 
   0   8   2       20.12       22.69      0.72 o 
   1   8   2       44.93       45.58      0.93 o 
   2   8   2        0.19        0.69      0.35 o 
   3   8   2       11.27       11.49      0.73 o 
   4   8   2        0.16       -0.24      0.24 o 
   5   8   2       32.87       35.41      1.13 o 
   6   8   2       18.65       17.53      1.21 o 
   7   8   2        0.36        0.04      0.43 o 
   8   8   2        0.44        0.35      0.69 o 
  -6   9   2       12.55       11.98      1.61 o 
  -5   9   2       11.05        9.85      1.43 o 
  -4   9   2        0.00        0.00      0.70 o 
  -3   9   2        3.45        3.06      1.12 o 
  -2   9   2        4.52        3.11      0.50 o 
  -1   9   2        9.56       11.64      0.80 o 
   0   9   2        1.83        2.67      0.39 o 
   1   9   2       83.98       91.30      1.55 o 
   2   9   2       72.02       67.94      1.44 o 
   3   9   2       17.55       17.92      0.88 o 
   4   9   2        0.52        0.68      0.56 o 
   5   9   2        4.12        4.28      0.65 o 
   6   9   2        0.12        0.44      0.42 o 
   7   9   2        1.47        2.87      0.70 o 
   8   9   2        0.12       -0.12      0.79 o 
  -6  10   2        0.15        0.31      2.86 o 
  -5  10   2        0.00       -0.18      0.80 o 
  -4  10   2        0.02        0.29      0.77 o 
  -3  10   2        0.06       -0.31      0.54 o 
  -2  10   2       15.31       17.41      1.00 o 
  -1  10   2       10.01       11.15      0.80 o 
   0  10   2        8.48        7.17      0.86 o 
   1  10   2       26.89       27.60      1.13 o 
   2  10   2       25.11       26.69      1.16 o 
   3  10   2       15.37       15.35      0.96 o 
   4  10   2        0.03       -0.28      0.29 o 
   5  10   2        6.20        6.20      0.65 o 
   6  10   2        2.18        1.19      0.45 o 
   7  10   2        0.02       -0.13      0.56 o 
  -5  11   2        0.09       -0.09      1.15 o 
  -4  11   2        1.89        2.27      1.01 o 
  -3  11   2        4.08        3.92      1.04 o 
  -2  11   2        3.97        4.92      0.74 o 
  -1  11   2       14.89       14.68      0.95 o 
   0  11   2        8.71        9.15      0.94 o 
   1  11   2        5.99        6.78      1.08 o 
   2  11   2        1.78        1.43      0.51 o 
   3  11   2       18.24       22.07      1.84 o 
   4  11   2       23.41       26.36      1.10 o 
   5  11   2        5.66        7.07      0.73 o 
   6  11   2        0.10        0.01      0.48 o 
   7  11   2        0.21        0.07      0.65 o 
  -4  12   2        0.02       -0.19      0.80 o 
  -3  12   2        0.83        0.84      0.93 o 
  -2  12   2        5.30        5.17      1.06 o 
  -1  12   2        3.75        3.90      0.72 o 
   0  12   2        4.52        3.05      0.92 o 
   1  12   2       14.79       13.49      1.45 o 
   2  12   2        0.07        0.55      0.41 o 
   3  12   2        0.09        0.07      0.39 o 
   4  12   2        5.67        4.26      0.64 o 
   5  12   2        1.90        1.62      0.54 o 
   6  12   2        0.23        0.42      0.56 o 
   7  12   2        0.21       -0.17      0.67 o 
  -4  13   2        0.75        0.04      0.95 o 
  -3  13   2        0.31        0.80      1.77 o 
  -2  13   2        0.00       -0.17      0.84 o 
  -1  13   2        0.09        0.45      0.76 o 
   0  13   2        2.22        1.10      0.95 o 
   1  13   2       11.77       12.22      1.43 o 
   2  13   2        2.90        4.00      0.95 o 
   3  13   2        0.93        0.84      0.44 o 
   4  13   2        0.82        0.87      0.51 o 
   5  13   2        0.37        0.48      0.59 o 
   6  13   2        0.53        0.14      0.70 o 
  -3  14   2        2.25        2.47      1.09 o 
  -2  14   2        0.75        1.36      1.68 o 
  -1  14   2        0.18        2.61      1.56 o 
   0  14   2        0.60        1.18      0.87 o 
   1  14   2        0.14        0.85      0.74 o 
   2  14   2        1.27        1.80      0.82 o 
   3  14   2        1.36        0.37      0.52 o 
   4  14   2        0.19        0.68      0.56 o 
   5  14   2        0.03        0.10      0.60 o 
  -2  15   2        0.15        1.08      1.58 o 
  -1  15   2        1.26        1.42      1.49 o 
   0  15   2        0.79        1.24      0.80 o 
   1  15   2        0.16        0.55      0.75 o 
   2  15   2        0.02        0.62      1.18 o 
   3  15   2        0.79        2.07      0.78 o 
   4  15   2        0.34        0.59      0.70 o 
   0  16   2        0.02        0.66      1.16 o 
   1  16   2        0.01        1.77      0.86 o 
   2  16   2        0.19        1.49      0.80 o 
  -3 -15   3        0.53        1.26      1.59 o 
  -2 -15   3        0.02        0.54      1.34 o 
   1 -15   3        0.07        1.16      0.68 o 
  -5 -14   3        0.02       -0.73      0.73 o 
  -4 -14   3        0.44        0.73      0.78 o 
  -3 -14   3        0.00       -0.24      0.65 o 
  -2 -14   3        0.10       -1.23      1.23 o 
  -1 -14   3        2.77        2.62      1.49 o 
   0 -14   3        2.95        4.00      0.82 o 
   1 -14   3        0.05        0.96      0.68 o 
   2 -14   3        0.01        0.87      0.71 o 
  -5 -13   3        0.10        0.50      0.72 o 
  -4 -13   3        1.22        1.26      0.82 o 
  -3 -13   3        6.51        7.12      1.20 o 
  -2 -13   3        2.67        2.79      1.11 o 
  -1 -13   3        1.07        0.76      0.71 o 
   0 -13   3        3.26        3.42      0.75 o 
   1 -13   3        1.73        2.77      0.73 o 
   2 -13   3        0.24        0.27      0.56 o 
   3 -13   3        0.39        0.25      0.65 o 
  -6 -12   3        4.25        3.36      1.02 o 
  -5 -12   3        1.48        1.91      0.89 o 
  -4 -12   3        2.21        2.42      0.84 o 
  -3 -12   3        6.29        5.57      1.02 o 
  -2 -12   3        4.59        4.99      0.93 o 
  -1 -12   3        1.84        2.61      0.47 o 
   0 -12   3        4.07        4.08      0.65 o 
   1 -12   3        4.80        7.35      0.95 o 
   2 -12   3        0.62        0.77      0.58 o 
   3 -12   3        3.48        4.11      0.89 o 
   4 -12   3        6.14        7.84      1.43 o 
  -7 -11   3        0.31       -0.24      0.83 o 
  -6 -11   3        0.00        0.00      0.85 o 
  -5 -11   3        1.12        0.54      0.63 o 
  -4 -11   3        1.84        0.90      0.62 o 
  -3 -11   3        4.82       10.54      1.92 o 
  -2 -11   3       12.21       13.01      1.04 o 
  -1 -11   3        0.14        0.37      0.31 o 
   0 -11   3        8.61        7.23      0.72 o 
   1 -11   3        4.33        4.74      0.76 o 
   2 -11   3        6.01        6.73      0.93 o 
   3 -11   3        0.05        0.59      0.63 o 
   4 -11   3       15.36       13.76      1.83 o 
   5 -11   3        4.55        4.65      1.31 o 
  -7 -10   3        0.05        0.02      0.72 o 
  -6 -10   3        1.06        1.03      0.65 o 
  -5 -10   3        0.48       -0.44      0.44 o 
  -4 -10   3        0.22        0.52      0.54 o 
  -3 -10   3        0.82        1.68      0.51 o 
  -2 -10   3       16.32       18.37      1.10 o 
  -1 -10   3        8.49        7.46      0.58 o 
   0 -10   3        0.44        0.28      0.30 o 
   1 -10   3        0.82        0.87      0.50 o 
   2 -10   3        0.13       -0.06      0.85 o 
   3 -10   3        5.20        5.48      0.85 o 
   4 -10   3       10.17        8.46      1.14 o 
   5 -10   3        3.50        4.73      2.10 o 
   6 -10   3        1.05        0.50      1.72 o 
  -7  -9   3        7.40        9.47      1.11 o 
  -6  -9   3        0.41        1.34      0.94 o 
  -5  -9   3        0.31        0.20      1.02 o 
  -4  -9   3        0.11       -0.01      0.41 o 
  -3  -9   3        4.18        6.23      1.19 o 
  -2  -9   3        4.64        5.27      0.53 o 
  -1  -9   3       10.23       11.60      0.67 o 
   0  -9   3       69.83       61.54      1.19 o 
   1  -9   3       28.59       25.24      0.99 o 
   2  -9   3       14.55       13.81      1.07 o 
   3  -9   3       10.37        9.28      1.06 o 
   4  -9   3        0.26       -0.02      0.52 o 
   5  -9   3        0.02        0.34      0.64 o 
   6  -9   3        0.34        1.36      1.38 o 
  -8  -8   3        0.03       -0.25      0.70 o 
  -7  -8   3        0.65        0.00      0.56 o 
  -6  -8   3        1.37        2.08      0.80 o 
  -5  -8   3        0.58       -0.11      0.48 o 
  -4  -8   3        1.72        1.58      0.42 o 
  -3  -8   3       28.78       28.13      1.14 o 
  -2  -8   3       78.90       71.50      1.53 o 
  -1  -8   3       36.72       32.97      0.86 o 
   0  -8   3       99.63       97.16      1.46 o 
   1  -8   3       31.73       32.91      0.95 o 
   2  -8   3       43.41       40.10      1.25 o 
   3  -8   3       65.41       59.89      2.03 o 
   4  -8   3        7.16        7.12      1.07 o 
   5  -8   3        0.91        1.90      0.75 o 
   6  -8   3        2.40        1.55      1.05 o 
   7  -8   3        0.37        1.73      1.79 o 
  -8  -7   3        0.01       -0.07      0.51 o 
  -7  -7   3        0.75        0.41      0.56 o 
  -6  -7   3        3.06        3.13      0.65 o 
  -5  -7   3        0.63        0.56      0.59 o 
  -4  -7   3       32.89       30.48      1.05 o 
  -3  -7   3       93.45       90.93      1.62 o 
  -2  -7   3      102.89       99.13      1.44 o 
  -1  -7   3       37.00       36.93      0.86 o 
   0  -7   3      185.50      181.34      2.09 o 
   1  -7   3       85.94       85.45      1.28 o 
   2  -7   3      361.31      351.59      4.09 o 
   3  -7   3       83.33       74.06      2.07 o 
   4  -7   3       10.33       10.29      1.03 o 
   5  -7   3        0.56        1.02      0.63 o 
   6  -7   3        2.72        0.72      0.79 o 
   7  -7   3        2.68        1.89      1.17 o 
  -8  -6   3        0.12       -0.31      0.46 o 
  -7  -6   3        0.06       -0.04      0.44 o 
  -6  -6   3        0.44        0.30      0.44 o 
  -5  -6   3       21.20       23.64      1.00 o 
  -4  -6   3       90.70       84.75      2.27 o 
  -3  -6   3        8.19        6.28      0.42 o 
  -2  -6   3       87.49       84.23      1.22 o 
  -1  -6   3      216.06      213.80      2.21 o 
   0  -6   3       76.11       79.21      1.15 o 
   1  -6   3        5.24        7.24      0.43 o 
   2  -6   3       22.88       22.22      0.57 o 
   3  -6   3       74.09       72.23      1.65 o 
   4  -6   3        0.55        0.87      0.40 o 
   5  -6   3        4.83        3.54      0.78 o 
   6  -6   3        0.35        0.38      0.69 o 
   7  -6   3        0.11       -0.37      0.80 o 
  -8  -5   3        0.08        0.76      0.78 o 
  -7  -5   3        0.06       -0.12      0.42 o 
  -6  -5   3        0.51        0.46      0.32 o 
  -5  -5   3        5.64        6.77      0.76 o 
  -4  -5   3       46.97       49.22      1.32 o 
  -3  -5   3        0.25        0.05      0.20 o 
  -2  -5   3      349.65      377.12      3.93 o 
  -1  -5   3     1252.01     1361.15     12.13 o 
   0  -5   3      753.32      820.27      6.02 o 
   1  -5   3        3.94        4.18      0.32 o 
   2  -5   3      297.75      283.99      2.46 o 
   3  -5   3       21.17       24.03      0.67 o 
   4  -5   3       28.28       27.65      1.07 o 
   5  -5   3        5.88        6.61      0.74 o 
   6  -5   3       12.78       13.19      1.06 o 
   7  -5   3       19.88       23.92      1.71 o 
   8  -5   3        0.49        0.32      1.03 o 
  -7  -4   3        2.48        1.71      1.18 o 
  -6  -4   3        1.06        1.47      0.38 o 
  -5  -4   3       83.11       82.33      1.41 o 
  -4  -4   3      192.08      177.25      2.10 o 
  -3  -4   3        9.29       13.19      0.64 o 
  -2  -4   3      461.83      459.17      5.43 o 
  -1  -4   3        3.43        3.45      0.26 o 
   0  -4   3      173.58      179.68      1.86 o 
   1  -4   3       84.97       89.82      1.03 o 
   2  -4   3      570.06      587.37      4.23 o 
   3  -4   3      257.15      234.76      2.30 o 
   4  -4   3       34.78       29.63      1.02 o 
   5  -4   3      129.41      127.46      2.44 o 
   6  -4   3       12.72       12.03      1.00 o 
   7  -4   3        3.99        3.51      0.84 o 
   8  -4   3        6.48        5.21      0.99 o 
  -7  -3   3       17.10       15.87      1.03 o 
  -6  -3   3        0.17       -0.06      0.29 o 
  -5  -3   3      172.46      164.33      2.19 o 
  -4  -3   3      329.99      327.10      3.08 o 
  -3  -3   3       15.91       24.84      0.95 o 
  -2  -3   3      765.34      843.83      8.00 o 
  -1  -3   3      201.92      202.22      2.19 o 
   0  -3   3        3.56        1.90      0.21 o 
   1  -3   3        8.71       14.00      0.36 o 
   2  -3   3       54.77       56.90      0.80 o 
   3  -3   3      183.68      186.99      1.83 o 
   4  -3   3        4.70        3.33      0.33 o 
   5  -3   3       28.50       33.71      1.17 o 
   6  -3   3        8.67       11.90      0.95 o 
   7  -3   3        1.73        1.11      0.55 o 
   8  -3   3        9.23       11.02      1.55 o 
  -8  -2   3        1.73        1.91      1.52 o 
  -7  -2   3        1.89        1.85      0.63 o 
  -6  -2   3       19.30       22.03      0.93 o 
  -5  -2   3       45.76       37.83      0.80 o 
  -4  -2   3      175.60      171.05      1.89 o 
  -3  -2   3      138.03      166.71      1.91 o 
  -2  -2   3      328.79      334.92      2.97 o 
  -1  -2   3     1298.70     1319.97     15.38 o 
   0  -2   3       14.58       13.37      0.72 o 
   1  -2   3       39.98       47.04      0.74 o 
   2  -2   3      248.19      251.15      2.13 o 
   3  -2   3      256.65      251.16      2.24 o 
   4  -2   3       63.63       62.55      0.95 o 
   5  -2   3      238.76      224.91      3.35 o 
   6  -2   3       32.02       29.76      1.55 o 
   7  -2   3        0.61        0.53      0.47 o 
   8  -2   3        1.86        1.71      0.99 o 
  -8  -1   3        3.16        2.07      1.40 o 
  -7  -1   3        0.44       -0.56      0.56 o 
  -6  -1   3       22.59       23.89      1.06 o 
  -5  -1   3       81.29       81.00      1.22 o 
  -4  -1   3      108.18       95.51      1.41 o 
  -3  -1   3       24.81       28.65      0.50 o 
  -2  -1   3      168.23      133.26      1.54 o 
  -1  -1   3        0.14        0.89      0.13 o 
   0  -1   3      347.40      347.93      4.46 o 
   1  -1   3       11.54        9.01      0.28 o 
   2  -1   3      849.25      937.23      7.32 o 
   3  -1   3      316.65      341.23      2.85 o 
   4  -1   3      154.55      148.88      1.59 o 
   5  -1   3      197.48      195.87      2.41 o 
   6  -1   3       10.51       11.87      0.90 o 
   7  -1   3        1.00        1.13      0.56 o 
   8  -1   3        0.69        0.89      0.77 o 
  -8   0   3        7.50        9.00      1.92 o 
  -7   0   3        6.67        7.79      1.48 o 
  -6   0   3       11.32       12.79      0.83 o 
  -5   0   3       17.78       21.30      1.18 o 
  -4   0   3        6.16        5.24      0.36 o 
  -3   0   3        0.49        1.53      0.19 o 
  -2   0   3      469.25      438.96      4.03 o 
  -1   0   3      304.20      303.76      2.56 o 
   0   0   3     1077.43     1062.74      8.82 o 
   1   0   3     1019.29     1059.26     14.05 o 
   2   0   3       73.53       93.13      1.04 o 
   3   0   3      345.39      390.02      3.03 o 
   4   0   3      210.12      225.91      2.01 o 
   5   0   3       98.50       99.41      2.09 o 
   6   0   3        0.50        0.46      0.33 o 
   7   0   3        4.34        2.70      0.90 o 
   8   0   3        0.08        0.34      0.65 o 
  -8   1   3        3.80        3.13      1.49 o 
  -7   1   3        0.00       -0.12      0.46 o 
  -6   1   3       17.82       19.35      1.04 o 
  -5   1   3       25.57       24.37      1.22 o 
  -4   1   3       16.18       13.75      0.46 o 
  -3   1   3      251.67      246.08      3.18 o 
  -2   1   3      299.55      341.69      3.47 o 
  -1   1   3      387.15      369.57      4.02 o 
   0   1   3       82.91       79.87      0.94 o 
   1   1   3      715.68      741.97      7.59 o 
   2   1   3       61.28       52.99      0.60 o 
   3   1   3        0.48        0.84      0.12 o 
   4   1   3       12.04       13.32      0.40 o 
   5   1   3       40.87       41.07      0.99 o 
   6   1   3        0.01       -0.07      0.29 o 
   7   1   3        2.61        2.47      0.82 o 
   8   1   3        0.58        1.16      0.68 o 
   9   1   3        0.69        0.95      0.88 o 
  -8   2   3        1.59        1.83      1.12 o 
  -7   2   3        5.98        9.95      3.09 o 
  -6   2   3       40.27       41.32      1.54 o 
  -5   2   3       31.85       31.84      0.94 o 
  -4   2   3        1.19        0.90      0.27 o 
  -3   2   3       91.64      104.39      1.28 o 
  -2   2   3      784.96      827.15      9.45 o 
  -1   2   3       39.33       26.45      0.62 o 
   0   2   3    14832.65    13642.50    305.03 o 
   1   2   3    13262.84    11686.05    151.27 o 
   2   2   3        0.18        3.87      0.40 o 
   3   2   3      243.69      269.22      2.16 o 
   4   2   3       61.79       56.73      0.73 o 
   5   2   3       22.90       21.18      0.59 o 
   6   2   3        0.31        0.11      0.33 o 
   7   2   3       15.29       16.86      1.07 o 
   8   2   3        5.44        6.50      1.49 o 
   9   2   3        0.00        0.34      1.73 o 
  -8   3   3        2.21        3.59      1.32 o 
  -7   3   3        0.24        0.70      0.75 o 
  -6   3   3       30.17       32.93      1.80 o 
  -5   3   3       20.77       19.41      1.41 o 
  -4   3   3       15.89       15.99      0.76 o 
  -3   3   3      112.98      123.13      1.67 o 
  -2   3   3      253.25      252.34      3.09 o 
  -1   3   3        9.66       15.44      0.45 o 
   0   3   3      362.32      370.95      3.98 o 
   1   3   3      386.77      406.07      3.66 o 
   2   3   3        4.49        3.42      0.24 o 
   3   3   3      228.11      240.84      2.10 o 
   4   3   3       96.12       99.44      1.06 o 
   5   3   3        0.79        0.69      0.26 o 
   6   3   3       23.73       23.68      1.03 o 
   7   3   3       10.89       12.05      1.06 o 
   8   3   3        0.16       -0.66      0.66 o 
   9   3   3        0.79        1.24      0.92 o 
  -8   4   3        0.66        0.04      0.86 o 
  -7   4   3        0.02       -1.06      1.06 o 
  -6   4   3       16.10       15.10      1.78 o 
  -5   4   3        5.05        4.74      0.90 o 
  -4   4   3       50.92       46.54      1.24 o 
  -3   4   3      323.14      303.03      3.97 o 
  -2   4   3      656.08      707.20      7.20 o 
  -1   4   3      311.37      380.82      3.96 o 
   0   4   3        3.85        1.93      0.17 o 
   1   4   3      887.84      944.34      8.96 o 
   2   4   3      398.43      387.70      3.61 o 
   3   4   3        9.80        9.99      0.44 o 
   4   4   3       40.71       40.67      0.82 o 
   5   4   3       95.73      101.01      1.49 o 
   6   4   3       59.13       58.40      1.37 o 
   7   4   3        0.04        0.23      0.40 o 
   8   4   3        3.19        2.67      0.62 o 
   9   4   3        0.15        1.97      0.91 o 
  -7   5   3        1.37        0.69      1.44 o 
  -6   5   3       17.35       17.52      2.97 o 
  -5   5   3        3.56        3.58      1.02 o 
  -4   5   3       82.21       79.67      1.86 o 
  -3   5   3      161.34      154.45      3.04 o 
  -2   5   3        7.14       12.83      0.54 o 
  -1   5   3      160.60      155.37      1.90 o 
   0   5   3       76.16       61.72      0.82 o 
   1   5   3       16.27       17.19      0.39 o 
   2   5   3        8.15        7.66      0.39 o 
   3   5   3       22.69       25.18      0.62 o 
   4   5   3       13.63       12.88      0.63 o 
   5   5   3        0.44        0.18      0.24 o 
   6   5   3       16.67       19.28      0.96 o 
   7   5   3       20.25       18.86      1.18 o 
   8   5   3        1.91        1.58      0.59 o 
  -7   6   3        2.78        2.48      1.80 o 
  -6   6   3       14.66       11.70      1.83 o 
  -5   6   3        1.50        1.93      0.75 o 
  -4   6   3      110.40      101.58      2.28 o 
  -3   6   3       57.33       55.29      1.35 o 
  -2   6   3        0.96        1.04      0.25 o 
  -1   6   3        1.04        1.21      0.21 o 
   0   6   3       33.97       31.37      0.59 o 
   1   6   3        0.02        0.03      0.12 o 
   2   6   3       47.51       44.07      0.88 o 
   3   6   3        2.82        3.07      0.35 o 
   4   6   3       43.81       45.43      1.13 o 
   5   6   3       10.33       12.05      0.70 o 
   6   6   3        1.10        0.92      0.40 o 
   7   6   3        2.85        3.18      0.59 o 
   8   6   3        1.50        0.73      0.72 o 
  -7   7   3        6.24        7.02      1.73 o 
  -6   7   3        4.56        3.40      1.07 o 
  -5   7   3        0.00       -0.65      1.05 o 
  -4   7   3        3.37        6.21      1.00 o 
  -3   7   3        1.59        1.22      0.41 o 
  -2   7   3        0.25       -0.19      0.19 o 
  -1   7   3        8.75       10.34      1.11 o 
   0   7   3       22.20       22.12      0.61 o 
   1   7   3        1.98        2.41      0.25 o 
   2   7   3       19.90       20.13      0.64 o 
   3   7   3       83.14       87.29      1.43 o 
   4   7   3       36.73       37.23      0.96 o 
   5   7   3        3.47        5.38      0.67 o 
   6   7   3        8.78        9.80      0.77 o 
   7   7   3        0.86        0.69      0.44 o 
   8   7   3        0.02       -0.33      0.49 o 
  -6   8   3       10.22       11.93      4.26 o 
  -5   8   3        0.14        0.11      0.66 o 
  -4   8   3       23.34       24.76      1.84 o 
  -3   8   3        8.03        7.66      0.78 o 
  -2   8   3       11.60       10.38      0.85 o 
  -1   8   3        5.76        4.71      0.81 o 
   0   8   3        4.35        5.97      0.40 o 
   1   8   3       63.55       63.15      1.00 o 
   2   8   3        0.26        0.25      0.38 o 
   3   8   3       68.80       63.94      1.30 o 
   4   8   3        7.71        8.45      0.61 o 
   5   8   3        4.11        4.94      0.56 o 
   6   8   3        2.97        4.53      0.60 o 
   7   8   3        0.41        1.06      0.44 o 
   8   8   3        0.00        0.38      0.60 o 
  -6   9   3        5.61        5.22      1.22 o 
  -5   9   3        3.77        5.26      1.23 o 
  -4   9   3        3.32        4.27      0.99 o 
  -3   9   3        2.73        3.09      0.61 o 
  -2   9   3        4.58        3.60      0.59 o 
  -1   9   3        4.29        4.46      0.74 o 
   0   9   3        0.93        1.46      0.45 o 
   1   9   3       22.45       20.47      0.98 o 
   2   9   3       86.30       89.44      1.52 o 
   3   9   3       41.62       46.66      1.19 o 
   4   9   3        3.31        1.99      0.43 o 
   5   9   3        0.07        0.12      0.31 o 
   6   9   3        0.02        0.32      0.39 o 
   7   9   3        0.00        0.47      0.47 o 
   8   9   3        0.36       -0.12      0.69 o 
  -6  10   3        0.03       -0.06      1.77 o 
  -5  10   3        0.10       -0.39      2.02 o 
  -4  10   3        5.23        4.73      1.05 o 
  -3  10   3        0.67        0.10      1.12 o 
  -2  10   3        9.35       10.07      0.94 o 
  -1  10   3        0.81        0.68      0.37 o 
   0  10   3        4.60        5.70      0.70 o 
   1  10   3        3.59        5.01      0.77 o 
   2  10   3        3.06        3.51      0.48 o 
   3  10   3        1.67        1.22      0.40 o 
   4  10   3        0.12       -0.06      0.33 o 
   5  10   3        1.07        0.34      0.41 o 
   6  10   3        0.08        0.66      0.43 o 
   7  10   3        0.44        0.52      0.59 o 
  -5  11   3        0.00        1.49      0.93 o 
  -4  11   3        0.00       -0.59      0.79 o 
  -3  11   3        0.73        1.47      0.80 o 
  -2  11   3       11.31        8.27      0.92 o 
  -1  11   3      115.69      114.83      2.62 o 
   0  11   3       70.38       69.50      2.51 o 
   1  11   3        0.00        0.40      0.70 o 
   2  11   3        6.89        7.33      0.90 o 
   3  11   3        0.70        0.45      0.37 o 
   4  11   3        1.25        1.56      0.46 o 
   5  11   3        1.99        2.05      0.56 o 
   6  11   3        0.24        0.17      0.41 o 
   7  11   3        0.05        0.70      0.69 o 
  -4  12   3        1.05        2.92      1.11 o 
  -3  12   3        0.00       -0.69      0.69 o 
  -2  12   3        4.94        6.65      1.49 o 
  -1  12   3        0.93        1.93      0.72 o 
   0  12   3        3.69        4.76      1.02 o 
   1  12   3        0.04       -0.07      0.86 o 
   2  12   3        0.05        0.26      0.39 o 
   3  12   3        8.87        8.71      0.80 o 
   4  12   3        1.92        1.75      0.49 o 
   5  12   3        0.59        1.61      0.62 o 
   6  12   3        0.14       -0.42      0.42 o 
   7  12   3        0.06        1.23      0.85 o 
  -4  13   3        0.43        0.72      1.32 o 
  -3  13   3        3.07        4.14      1.17 o 
  -2  13   3        0.31        0.19      0.73 o 
  -1  13   3        1.38        2.05      0.89 o 
   0  13   3        0.08        0.85      0.90 o 
   1  13   3        0.06       -0.08      0.73 o 
   2  13   3        0.40        0.47      0.67 o 
   3  13   3        0.03       -0.37      0.37 o 
   4  13   3        4.88        4.23      0.67 o 
   5  13   3        4.43        2.31      0.62 o 
   6  13   3        0.19       -0.09      0.61 o 
  -3  14   3        0.20        0.51      0.97 o 
  -2  14   3        0.13        0.00      1.58 o 
  -1  14   3        0.01        1.18      1.31 o 
   0  14   3        0.00       -0.20      0.72 o 
   1  14   3        0.13        1.04      0.76 o 
   2  14   3        1.13        0.19      0.64 o 
   3  14   3        0.31        0.32      0.64 o 
   4  14   3        0.03        0.23      0.48 o 
   5  14   3        0.05       -0.20      0.44 o 
  -1  15   3        0.17       -0.82      1.29 o 
   0  15   3        0.03        0.50      0.76 o 
   1  15   3        0.01        0.11      0.71 o 
   2  15   3        0.99        1.67      0.88 o 
   3  15   3        1.65        0.76      1.33 o 
   4  15   3        0.20        0.69      0.56 o 
   1  16   3        0.00        1.88      0.89 o 
   2  16   3        0.02        0.72      0.99 o 
  -3 -15   4        0.00       -0.56      1.65 o 
  -2 -15   4        0.00        0.92      1.43 o 
   0 -15   4        2.87        6.64      1.67 o 
   1 -15   4        0.00        0.77      0.97 o 
  -4 -14   4        1.76        1.92      0.94 o 
  -3 -14   4        0.02        1.33      0.79 o 
  -2 -14   4        0.10       -0.32      1.23 o 
   0 -14   4        1.08        2.21      1.31 o 
   1 -14   4        0.07       -0.03      0.59 o 
   2 -14   4        1.56        1.46      0.77 o 
  -5 -13   4        0.60        0.45      0.74 o 
  -4 -13   4        0.02       -0.57      0.68 o 
  -3 -13   4        1.52        0.84      0.78 o 
  -2 -13   4        0.53       -0.03      0.55 o 
  -1 -13   4        0.41        0.72      0.83 o 
   0 -13   4        0.57        0.92      0.74 o 
   1 -13   4        0.19        0.72      0.62 o 
   2 -13   4        3.26        3.93      0.96 o 
   3 -13   4        0.84        1.66      0.77 o 
  -6 -12   4        2.17        1.15      1.22 o 
  -5 -12   4        3.04        4.59      1.09 o 
  -4 -12   4        0.49       -0.07      0.67 o 
  -3 -12   4        2.79        2.44      0.85 o 
  -2 -12   4       13.38       14.75      1.42 o 
  -1 -12   4        0.90        0.42      0.49 o 
   0 -12   4        0.36        1.09      0.69 o 
   1 -12   4        2.79        3.87      0.79 o 
   2 -12   4        0.94        2.75      0.77 o 
   3 -12   4        0.38        0.72      0.69 o 
   4 -12   4        3.32        3.01      0.89 o 
  -7 -11   4        0.15       -0.69      1.02 o 
  -6 -11   4        0.43       -0.37      0.66 o 
  -5 -11   4        1.72        1.48      0.81 o 
  -4 -11   4        2.89        1.77      1.41 o 
  -3 -11   4        2.38        2.80      1.08 o 
  -2 -11   4       17.88       19.93      1.73 o 
  -1 -11   4        3.15        3.29      0.96 o 
   0 -11   4        0.30        0.33      0.40 o 
   1 -11   4       13.22       14.16      1.15 o 
   2 -11   4       17.90       18.74      1.37 o 
   3 -11   4        2.86        1.77      0.70 o 
   4 -11   4       16.60       16.40      1.98 o 
   5 -11   4        0.65        1.68      1.04 o 
  -7 -10   4        0.05       -0.41      0.56 o 
  -6 -10   4        1.40        1.12      0.76 o 
  -5 -10   4        4.11        4.82      1.57 o 
  -4 -10   4        2.93        3.02      0.66 o 
  -3 -10   4        2.16        1.96      0.53 o 
  -2 -10   4       29.10       28.59      1.21 o 
  -1 -10   4       47.04       46.69      1.17 o 
   0 -10   4        5.22        4.31      0.49 o 
   1 -10   4       28.19       30.94      1.76 o 
   2 -10   4       28.33       29.59      1.38 o 
   3 -10   4        0.07        0.76      0.78 o 
   4 -10   4       19.67       18.95      1.51 o 
   5 -10   4        7.70        6.38      1.04 o 
  -7  -9   4        1.92        0.34      0.82 o 
  -6  -9   4        3.62        2.40      0.71 o 
  -5  -9   4       10.15       10.10      1.02 o 
  -4  -9   4        1.72        1.29      0.48 o 
  -3  -9   4       24.81       24.03      1.00 o 
  -2  -9   4       38.76       37.57      1.18 o 
  -1  -9   4       12.44        9.91      0.63 o 
   0  -9   4      161.87      149.85      2.21 o 
   1  -9   4       40.43       37.76      1.23 o 
   2  -9   4        0.46        0.62      0.63 o 
   3  -9   4        0.54        1.18      0.58 o 
   4  -9   4       13.36       11.27      2.23 o 
   5  -9   4       13.95       13.25      1.35 o 
   6  -9   4        0.10        0.13      0.94 o 
  -8  -8   4        0.11       -0.02      1.09 o 
  -7  -8   4        1.32        1.33      0.65 o 
  -6  -8   4        5.69        6.34      0.86 o 
  -5  -8   4        6.04        6.25      0.80 o 
  -4  -8   4       25.67       24.11      1.07 o 
  -3  -8   4       38.00       40.02      1.21 o 
  -2  -8   4        9.64        8.99      0.57 o 
  -1  -8   4        5.76        5.95      0.46 o 
   0  -8   4       86.32       87.26      1.39 o 
   1  -8   4       23.35       21.73      0.71 o 
   2  -8   4        5.46        6.34      0.87 o 
   3  -8   4        6.26        5.92      0.80 o 
   4  -8   4        2.34        1.79      0.67 o 
   5  -8   4        1.01        1.03      0.72 o 
   6  -8   4        0.18        0.22      0.72 o 
  -8  -7   4        2.54        2.91      1.10 o 
  -7  -7   4        0.10        0.06      0.48 o 
  -6  -7   4       12.97       11.44      1.06 o 
  -5  -7   4       14.86       15.76      0.98 o 
  -4  -7   4       24.90       24.75      1.02 o 
  -3  -7   4      466.70      471.17      5.11 o 
  -2  -7   4      443.52      450.15      4.39 o 
  -1  -7   4        4.71        4.45      0.46 o 
   0  -7   4      198.38      204.70      2.31 o 
   1  -7   4       84.36       79.19      1.24 o 
   2  -7   4        9.72       10.54      0.58 o 
   3  -7   4        6.28        5.15      0.71 o 
   4  -7   4       39.45       40.13      1.61 o 
   5  -7   4       26.32       31.44      1.63 o 
   6  -7   4        0.48        1.05      0.75 o 
   7  -7   4        0.73       -1.40      1.70 o 
  -8  -6   4        2.26        2.87      0.77 o 
  -7  -6   4        0.30        0.69      0.54 o 
  -6  -6   4        3.72        4.00      0.62 o 
  -5  -6   4        2.81        1.37      0.43 o 
  -4  -6   4       33.96       32.45      1.20 o 
  -3  -6   4       20.94       20.18      0.79 o 
  -2  -6   4        0.57        0.69      0.26 o 
  -1  -6   4       38.26       43.60      0.78 o 
   0  -6   4      316.25      328.31      3.20 o 
   1  -6   4      289.77      287.42      2.88 o 
   2  -6   4       34.78       32.29      0.81 o 
   3  -6   4      139.50      133.45      2.11 o 
   4  -6   4       29.41       28.79      1.48 o 
   5  -6   4        9.71       10.72      0.94 o 
   6  -6   4        0.00        0.39      0.49 o 
   7  -6   4        1.98        0.06      0.92 o 
  -8  -5   4        0.61        0.47      0.77 o 
  -7  -5   4        1.83        1.52      0.57 o 
  -6  -5   4       27.65       24.72      1.19 o 
  -5  -5   4       16.96       15.53      0.93 o 
  -4  -5   4        4.61        4.69      0.52 o 
  -3  -5   4        9.26        9.72      0.60 o 
  -2  -5   4        8.26        6.07      0.39 o 
  -1  -5   4       12.21       10.32      0.47 o 
   0  -5   4        1.74        0.83      0.17 o 
   1  -5   4       94.38      102.81      1.26 o 
   2  -5   4      303.07      268.75      2.46 o 
   3  -5   4      273.39      258.03      2.61 o 
   4  -5   4        0.10        0.25      0.30 o 
   5  -5   4       37.64       37.62      1.33 o 
   6  -5   4        2.63        2.81      0.63 o 
   7  -5   4       17.65       18.60      1.35 o 
  -8  -4   4        0.71        0.84      0.73 o 
  -7  -4   4        7.22        7.24      0.69 o 
  -6  -4   4        1.64        1.08      0.36 o 
  -5  -4   4       60.33       58.94      1.85 o 
  -4  -4   4      171.33      150.11      2.13 o 
  -3  -4   4       39.92       33.81      0.87 o 
  -2  -4   4        0.37       -0.13      0.13 o 
  -1  -4   4      163.93      162.38      1.68 o 
   0  -4   4      406.62      398.52      3.64 o 
   1  -4   4        5.74        5.93      0.28 o 
   2  -4   4       12.55       12.69      0.41 o 
   3  -4   4        6.56       10.10      0.42 o 
   4  -4   4        0.53        0.60      0.30 o 
   5  -4   4        0.09        0.52      0.39 o 
   6  -4   4        0.66        0.35      0.47 o 
   7  -4   4        0.26        0.76      1.27 o 
   8  -4   4        0.04        0.45      0.85 o 
  -7  -3   4       47.63       55.20      3.38 o 
  -6  -3   4        8.23        8.98      0.72 o 
  -5  -3   4       94.71       96.88      2.44 o 
  -4  -3   4      219.03      202.19      2.42 o 
  -3  -3   4       40.81       37.90      0.80 o 
  -2  -3   4       10.54       14.30      0.48 o 
  -1  -3   4      325.95      323.68      3.08 o 
   0  -3   4      106.02      104.97      1.35 o 
   1  -3   4      108.29      138.96      1.20 o 
   2  -3   4      408.04      455.94      3.64 o 
   3  -3   4      223.48      240.23      2.23 o 
   4  -3   4        0.06        0.05      0.23 o 
   5  -3   4       11.04       13.33      0.92 o 
   6  -3   4        1.67        0.08      0.42 o 
   7  -3   4        0.78        2.09      0.57 o 
   8  -3   4        5.42        6.28      1.59 o 
  -8  -2   4        2.44        2.30      2.27 o 
  -7  -2   4        6.40        6.20      0.85 o 
  -6  -2   4        5.25        5.35      0.84 o 
  -5  -2   4       28.56       32.22      0.93 o 
  -4  -2   4      279.09      283.25      2.55 o 
  -3  -2   4      131.17      111.23      1.48 o 
  -2  -2   4       57.54       59.71      0.87 o 
  -1  -2   4        4.85        2.60      0.20 o 
   0  -2   4      562.56      614.87      5.84 o 
   1  -2   4      788.75      891.62      7.65 o 
   2  -2   4      612.32      681.34      5.51 o 
   3  -2   4      490.43      471.46      4.07 o 
   4  -2   4        1.72        1.11      0.33 o 
   5  -2   4       68.01       66.64      1.96 o 
   6  -2   4       29.42       31.83      1.98 o 
   7  -2   4        9.17        8.97      0.91 o 
   8  -2   4        1.22        0.83      1.07 o 
  -8  -1   4        1.17        1.65      0.92 o 
  -7  -1   4       13.59       13.64      1.58 o 
  -6  -1   4       20.98       22.61      1.22 o 
  -5  -1   4        2.08        1.38      0.34 o 
  -4  -1   4      207.42      210.88      2.38 o 
  -3  -1   4      454.29      447.99      5.79 o 
  -2  -1   4      511.13      553.96      4.64 o 
  -1  -1   4       49.92       59.25      0.77 o 
   0  -1   4     1635.98     1746.84     15.55 o 
   1  -1   4      219.67      226.61      2.19 o 
   2  -1   4      326.88      345.84      2.95 o 
   3  -1   4      192.73      193.36      1.78 o 
   4  -1   4       14.03       13.78      0.53 o 
   5  -1   4       10.60       10.34      0.66 o 
   6  -1   4       46.37       43.34      1.38 o 
   7  -1   4       24.02       26.99      1.32 o 
   8  -1   4        2.58        3.20      0.94 o 
  -8   0   4        6.50        8.76      1.38 o 
  -7   0   4        0.59        1.01      0.76 o 
  -6   0   4        8.25        8.26      0.84 o 
  -5   0   4        1.86        1.73      0.33 o 
  -4   0   4       75.54       68.61      1.13 o 
  -3   0   4       14.48       12.32      0.87 o 
  -2   0   4      212.03      244.32      2.29 o 
  -1   0   4      571.30      625.77      5.02 o 
   0   0   4      845.82      802.50      6.79 o 
   1   0   4       58.16       67.43      0.81 o 
   2   0   4       54.08       56.92      1.00 o 
   3   0   4      123.08      124.32      1.26 o 
   4   0   4       29.81       25.48      0.60 o 
   5   0   4        3.56        2.48      0.39 o 
   6   0   4        1.07        0.75      0.34 o 
   7   0   4       10.48       11.73      1.18 o 
   8   0   4       12.66       14.04      1.40 o 
  -8   1   4        4.26        6.42      1.31 o 
  -7   1   4        2.81        2.23      1.06 o 
  -6   1   4        0.89       -0.03      0.39 o 
  -5   1   4        8.64        6.20      0.57 o 
  -4   1   4       30.19       32.77      0.74 o 
  -3   1   4       64.61       74.12      1.14 o 
  -2   1   4      114.37       99.00      1.25 o 
  -1   1   4       92.05       91.58      1.07 o 
   0   1   4      449.33      481.46      4.10 o 
   1   1   4        4.46        8.62      0.33 o 
   2   1   4       69.90       70.33      0.77 o 
   3   1   4      106.00      103.81      1.13 o 
   4   1   4        4.09        6.18      0.32 o 
   5   1   4        0.07       -0.02      0.38 o 
   6   1   4        3.07        3.43      0.70 o 
   7   1   4        7.75        9.18      1.04 o 
   8   1   4       11.03       10.17      1.20 o 
  -8   2   4        1.74        2.19      0.91 o 
  -7   2   4        2.45        2.82      1.11 o 
  -6   2   4        0.23        1.08      0.78 o 
  -5   2   4       66.32       66.17      2.08 o 
  -4   2   4      497.44      474.85      6.18 o 
  -3   2   4      160.40      128.58      3.60 o 
  -2   2   4      526.45      521.80      5.07 o 
  -1   2   4       81.48       64.60      0.93 o 
   0   2   4     1402.25     1421.58     11.53 o 
   1   2   4       75.67       76.62      1.20 o 
   2   2   4       49.61       41.77      0.82 o 
   3   2   4      313.89      320.37      2.63 o 
   4   2   4       40.10       45.84      0.68 o 
   5   2   4        0.89        0.38      0.25 o 
   6   2   4        0.59        0.48      0.36 o 
   7   2   4        0.37       -0.27      0.45 o 
   8   2   4        0.30        0.30      0.55 o 
   9   2   4        0.13        0.10      0.69 o 
  -8   3   4        0.90        3.50      1.56 o 
  -7   3   4        0.08        0.96      0.76 o 
  -6   3   4        4.30        7.82      1.12 o 
  -5   3   4       12.33       17.37      1.08 o 
  -4   3   4        4.31        3.87      0.79 o 
  -3   3   4       45.53       45.69      1.09 o 
  -2   3   4      332.23      295.26      3.79 o 
  -1   3   4      168.53      137.31      1.85 o 
   0   3   4        1.46        2.18      0.21 o 
   1   3   4        1.05        0.03      0.18 o 
   2   3   4       87.15       84.43      1.04 o 
   3   3   4      204.51      194.09      2.14 o 
   4   3   4       72.60       75.44      0.94 o 
   5   3   4        2.33        2.28      0.39 o 
   6   3   4        0.20        0.15      0.37 o 
   7   3   4        0.17        0.01      0.40 o 
   8   3   4        0.10        0.25      1.26 o 
   9   3   4        0.02        0.52      0.69 o 
  -8   4   4        0.27        1.97      1.23 o 
  -7   4   4        0.11       -0.59      0.93 o 
  -6   4   4        0.17       -0.09      0.87 o 
  -5   4   4        1.47        1.03      0.45 o 
  -4   4   4        0.07        0.17      0.40 o 
  -3   4   4        4.48        7.43      0.56 o 
  -2   4   4      206.82      225.71      2.94 o 
  -1   4   4      312.61      294.80      3.33 o 
   0   4   4       45.14       58.57      0.86 o 
   1   4   4       66.22       83.15      1.03 o 
   2   4   4      533.60      567.41      6.81 o 
   3   4   4       39.29       33.73      0.71 o 
   4   4   4       58.18       59.74      1.03 o 
   5   4   4       68.48       75.12      2.28 o 
   6   4   4       84.54       85.92      2.13 o 
   7   4   4        7.41        5.01      0.87 o 
   8   4   4        0.00        0.06      0.56 o 
   9   4   4        0.11        2.34      1.59 o 
  -7   5   4        3.11        4.25      1.13 o 
  -6   5   4       27.69       31.84      2.97 o 
  -5   5   4        5.03        6.30      0.93 o 
  -4   5   4       16.80       16.58      1.04 o 
  -3   5   4        1.04        0.30      0.26 o 
  -2   5   4        1.76        2.24      0.27 o 
  -1   5   4      107.23      115.38      1.48 o 
   0   5   4       27.77       25.74      0.52 o 
   1   5   4       28.90       33.32      0.54 o 
   2   5   4        0.23        0.51      0.17 o 
   3   5   4        2.18        1.16      0.27 o 
   4   5   4        0.09        1.19      0.28 o 
   5   5   4        0.40        0.18      0.30 o 
   6   5   4        8.52       10.26      1.04 o 
   7   5   4        4.18        4.38      0.67 o 
   8   5   4        0.62        0.42      0.52 o 
  -7   6   4        1.65       -0.57      1.17 o 
  -6   6   4       27.69       32.01      2.27 o 
  -5   6   4        6.75        9.60      1.22 o 
  -4   6   4        8.18        7.32      0.76 o 
  -3   6   4       19.20       15.05      0.80 o 
  -2   6   4       39.08       34.78      1.03 o 
  -1   6   4        9.07       10.19      0.41 o 
   0   6   4        3.40        2.87      0.24 o 
   1   6   4       20.35       20.91      0.49 o 
   2   6   4       58.72       52.88      0.98 o 
   3   6   4       81.27       91.41      1.99 o 
   4   6   4       14.78       16.59      0.70 o 
   5   6   4        2.68        2.99      0.46 o 
   6   6   4        0.21       -0.31      0.31 o 
   7   6   4        4.42        6.55      0.79 o 
   8   6   4        1.13        1.61      0.62 o 
  -7   7   4        0.29       -0.05      0.87 o 
  -6   7   4        4.17        5.88      1.23 o 
  -5   7   4       17.07       16.53      1.61 o 
  -4   7   4       21.70       21.11      1.17 o 
  -3   7   4        0.71        0.36      0.36 o 
  -2   7   4       26.15       25.02      0.91 o 
  -1   7   4       95.51      104.17      1.88 o 
   0   7   4       12.93       18.08      0.51 o 
   1   7   4       76.20       71.97      1.02 o 
   2   7   4       34.61       33.90      0.83 o 
   3   7   4       16.77       19.44      0.71 o 
   4   7   4       27.93       25.79      0.82 o 
   5   7   4       21.27       21.59      0.98 o 
   6   7   4        6.90        7.45      0.71 o 
   7   7   4        0.04        0.73      0.49 o 
   8   7   4        1.01        0.75      0.85 o 
  -6   8   4        3.15        3.82      1.10 o 
  -5   8   4        3.25        3.33      0.97 o 
  -4   8   4        8.71        6.83      1.45 o 
  -3   8   4       29.97       30.95      1.29 o 
  -2   8   4        0.16       -0.32      0.32 o 
  -1   8   4       94.61       92.84      1.84 o 
   0   8   4       23.15       20.61      0.61 o 
   1   8   4       76.74       72.52      1.24 o 
   2   8   4       27.20       23.58      0.96 o 
   3   8   4        0.12        0.10      0.27 o 
   4   8   4        1.08        1.44      0.35 o 
   5   8   4       12.39       11.29      0.77 o 
   6   8   4        8.63        7.57      0.91 o 
   7   8   4        0.33        0.10      0.43 o 
   8   8   4        0.09        0.45      0.55 o 
  -6   9   4        2.27        1.72      1.24 o 
  -5   9   4        0.07        0.11      0.77 o 
  -4   9   4        0.26        0.65      0.72 o 
  -3   9   4        0.23        0.82      0.45 o 
  -2   9   4        1.92        2.12      0.51 o 
  -1   9   4       14.59       14.03      0.97 o 
   0   9   4       12.23        9.65      0.80 o 
   1   9   4       10.31       10.54      0.60 o 
   2   9   4        1.10        0.71      0.32 o 
   3   9   4        0.33       -0.27      0.27 o 
   4   9   4        0.40        1.12      0.36 o 
   5   9   4        2.56        2.44      0.47 o 
   6   9   4        4.81        3.74      0.60 o 
   7   9   4        0.81        0.35      0.40 o 
   8   9   4        0.83        1.35      0.64 o 
  -5  10   4        0.62       -0.16      0.80 o 
  -4  10   4        1.84        1.00      0.89 o 
  -3  10   4        1.02        0.57      0.52 o 
  -2  10   4        0.52        0.41      0.47 o 
  -1  10   4        6.25        5.87      0.72 o 
   0  10   4        3.31        2.81      0.83 o 
   1  10   4        3.67        4.77      0.50 o 
   2  10   4       10.64        9.45      0.68 o 
   3  10   4        0.74        0.21      0.36 o 
   4  10   4        0.02       -0.25      0.35 o 
   5  10   4        1.44        1.13      0.43 o 
   6  10   4        5.71        3.55      0.73 o 
   7  10   4        1.57        0.70      0.51 o 
  -5  11   4        4.71        5.18      1.29 o 
  -4  11   4        0.30        0.52      0.96 o 
  -3  11   4        2.12        2.52      0.85 o 
  -2  11   4        8.25        8.06      0.90 o 
  -1  11   4       53.15       56.10      1.80 o 
   0  11   4       18.79       17.67      1.57 o 
   1  11   4        0.65       -0.23      0.67 o 
   2  11   4        0.80        0.70      0.37 o 
   3  11   4        1.22        0.07      0.36 o 
   4  11   4        0.06        0.17      0.38 o 
   5  11   4        0.25        0.35      0.40 o 
   6  11   4        0.00        0.77      0.46 o 
   7  11   4        0.53        0.92      0.53 o 
  -4  12   4        0.35        0.55      0.95 o 
  -3  12   4        0.06        1.23      0.86 o 
  -2  12   4        0.11        0.21      0.51 o 
  -1  12   4        2.98        1.76      0.85 o 
   0  12   4        0.12        1.13      0.85 o 
   1  12   4        6.25        5.32      1.04 o 
   2  12   4        0.23       -0.28      0.38 o 
   3  12   4        0.00       -0.12      0.37 o 
   4  12   4        1.18        0.84      0.42 o 
   5  12   4        0.29        0.29      0.43 o 
   6  12   4        0.12        0.33      0.48 o 
   7  12   4        0.09       -0.52      0.55 o 
  -3  13   4        2.60        2.00      1.01 o 
  -2  13   4        0.91        1.43      1.57 o 
  -1  13   4        0.03        0.26      0.68 o 
   0  13   4        0.02       -0.22      0.67 o 
   1  13   4        0.77        1.42      0.89 o 
   2  13   4        0.88        0.68      1.10 o 
   3  13   4        1.62        1.15      0.47 o 
   4  13   4       11.33       11.02      0.95 o 
   5  13   4        5.87        4.15      0.66 o 
   6  13   4        0.30        0.46      0.44 o 
  -3  14   4        0.06        2.46      1.68 o 
  -2  14   4        0.02        0.26      1.43 o 
  -1  14   4        0.31        1.09      1.18 o 
   0  14   4        0.05       -0.18      0.78 o 
   1  14   4        1.80        3.30      0.97 o 
   2  14   4        1.43        2.31      1.10 o 
   3  14   4        0.12        0.92      0.76 o 
   4  14   4        0.01        0.01      0.46 o 
   5  14   4        1.00        1.28      0.58 o 
  -1  15   4        0.07       -0.07      1.41 o 
   0  15   4        0.07        0.44      0.78 o 
   1  15   4        1.07        1.13      0.86 o 
   2  15   4        2.61        2.17      1.92 o 
   3  15   4        0.46        0.66      0.72 o 
   4  15   4        0.06        0.02      0.63 o 
   1  16   4        0.04        0.40      0.70 o 
   2  16   4        0.16        1.05      0.77 o 
   0 -15   5        5.01        6.53      1.26 o 
  -4 -14   5        0.07       -0.34      0.77 o 
  -3 -14   5        0.02       -0.13      0.82 o 
  -2 -14   5        0.31       -0.46      0.66 o 
  -1 -14   5        0.25        1.84      1.10 o 
   0 -14   5        0.07        0.42      0.69 o 
   1 -14   5        0.07       -0.14      0.73 o 
   2 -14   5        0.08        0.10      1.11 o 
  -5 -13   5        0.68       -0.80      0.85 o 
  -4 -13   5        0.92        1.23      1.04 o 
  -3 -13   5        1.97        1.73      0.79 o 
  -2 -13   5        0.89        0.24      0.66 o 
  -1 -13   5        0.41        0.62      0.91 o 
   0 -13   5        3.30        2.71      0.86 o 
   1 -13   5        0.57        1.11      1.20 o 
   2 -13   5        0.71       -0.09      0.61 o 
   3 -13   5        0.02        0.44      0.65 o 
  -6 -12   5        0.03        0.87      1.02 o 
  -5 -12   5        1.32        0.63      0.74 o 
  -4 -12   5        1.64        3.11      0.91 o 
  -3 -12   5        0.04        0.00      0.85 o 
  -2 -12   5        0.40        0.93      0.53 o 
  -1 -12   5        1.99        1.18      0.48 o 
   0 -12   5       21.13       22.04      1.90 o 
   1 -12   5        9.85       11.42      1.44 o 
   2 -12   5        0.36        0.48      0.61 o 
   3 -12   5        0.12        0.12      0.64 o 
   4 -12   5        1.06        1.50      0.82 o 
  -6 -11   5        0.12       -0.41      0.68 o 
  -5 -11   5        2.49        2.39      0.75 o 
  -4 -11   5        7.26        5.65      1.09 o 
  -3 -11   5        3.19        3.41      0.71 o 
  -2 -11   5        1.99        3.29      0.76 o 
  -1 -11   5        3.52        2.35      0.51 o 
   0 -11   5       18.33       20.20      1.65 o 
   1 -11   5        0.17        0.01      0.51 o 
   2 -11   5        1.32        0.89      0.82 o 
   3 -11   5        0.00        0.09      0.61 o 
   4 -11   5        0.24        1.64      0.77 o 
   5 -11   5        0.55        0.77      1.17 o 
  -7 -10   5        0.44        0.44      0.74 o 
  -6 -10   5        3.36        3.13      0.81 o 
  -5 -10   5        2.95        3.97      0.77 o 
  -4 -10   5        1.96        1.36      0.71 o 
  -3 -10   5       17.45       19.76      2.03 o 
  -2 -10   5        1.46        1.58      0.58 o 
  -1 -10   5        9.83        7.21      0.93 o 
   0 -10   5        3.49        2.79      0.44 o 
   1 -10   5        0.01        0.10      0.47 o 
   2 -10   5        1.87        2.63      0.95 o 
   3 -10   5        2.93        2.63      0.77 o 
   4 -10   5        0.27        0.32      0.65 o 
   5 -10   5        1.00        1.81      0.78 o 
  -7  -9   5        0.37        0.48      0.61 o 
  -6  -9   5        0.13        0.01      0.48 o 
  -5  -9   5        9.03        7.29      0.90 o 
  -4  -9   5       14.48       13.33      0.94 o 
  -3  -9   5        1.36        1.64      0.44 o 
  -2  -9   5        1.75        1.67      0.50 o 
  -1  -9   5       13.31       10.34      0.77 o 
   0  -9   5        1.07        0.84      0.40 o 
   1  -9   5        9.10        8.09      0.67 o 
   2  -9   5        5.38        5.73      1.02 o 
   3  -9   5        0.23        0.19      0.49 o 
   4  -9   5        2.12        2.12      1.17 o 
   5  -9   5        1.36        1.05      0.98 o 
   6  -9   5        0.03        0.64      0.78 o 
  -7  -8   5        1.25        0.97      0.62 o 
  -6  -8   5        1.10        0.48      0.54 o 
  -5  -8   5        4.34        4.86      0.96 o 
  -4  -8   5       16.72       17.57      1.03 o 
  -3  -8   5        1.07        0.44      0.35 o 
  -2  -8   5       23.04       20.15      0.79 o 
  -1  -8   5        9.78        8.58      0.55 o 
   0  -8   5        7.04        4.91      0.44 o 
   1  -8   5        0.00       -0.33      0.33 o 
   2  -8   5        9.24       11.73      0.77 o 
   3  -8   5       10.51       11.63      1.04 o 
   4  -8   5        3.64        3.67      0.90 o 
   5  -8   5        0.37        0.56      0.80 o 
   6  -8   5        0.30       -0.34      1.06 o 
  -8  -7   5        6.79        5.97      1.01 o 
  -7  -7   5       13.52       14.13      1.26 o 
  -6  -7   5        0.96        2.67      0.65 o 
  -5  -7   5       20.10       18.72      1.10 o 
  -4  -7   5        4.31        5.98      0.99 o 
  -3  -7   5       82.33       81.24      1.73 o 
  -2  -7   5      120.82      119.41      1.74 o 
  -1  -7   5        5.12        2.66      0.30 o 
   0  -7   5       10.10       10.14      0.54 o 
   1  -7   5        8.13        8.91      0.51 o 
   2  -7   5       33.35       33.71      0.88 o 
   3  -7   5       39.80       36.31      1.46 o 
   4  -7   5        3.33        1.69      0.67 o 
   5  -7   5       28.14       28.47      1.66 o 
   6  -7   5        5.00        5.54      1.23 o 
   7  -7   5        0.44        0.88      1.02 o 
  -8  -6   5        2.24        3.38      1.13 o 
  -7  -6   5        0.39        0.54      0.56 o 
  -6  -6   5        0.01       -0.15      0.41 o 
  -5  -6   5        0.96        0.62      0.53 o 
  -4  -6   5       14.80       13.26      1.23 o 
  -3  -6   5        7.00       10.27      0.69 o 
  -2  -6   5      114.69      108.31      1.58 o 
  -1  -6   5      214.41      194.23      2.01 o 
   0  -6   5        0.69        0.70      0.22 o 
   1  -6   5        7.80        8.37      0.47 o 
   2  -6   5        2.52        3.13      0.37 o 
   3  -6   5       37.53       33.73      1.01 o 
   4  -6   5        3.35        3.34      0.57 o 
   5  -6   5        8.20        8.23      1.14 o 
   6  -6   5        3.83        4.12      0.75 o 
   7  -6   5        0.32        1.05      0.66 o 
  -8  -5   5        0.70        0.78      0.84 o 
  -7  -5   5        0.02        0.67      0.49 o 
  -6  -5   5        5.28        4.53      0.64 o 
  -5  -5   5        9.21        8.00      0.83 o 
  -4  -5   5       17.32       14.47      0.96 o 
  -3  -5   5        5.57        6.37      0.51 o 
  -2  -5   5       40.02       35.84      0.91 o 
  -1  -5   5       70.20       76.26      1.16 o 
   0  -5   5       50.68       45.89      0.72 o 
   1  -5   5        3.15        1.20      0.23 o 
   2  -5   5      856.21      829.50      6.40 o 
   3  -5   5      755.10      708.72      6.37 o 
   4  -5   5       12.90       12.61      1.19 o 
   5  -5   5       17.51       17.64      1.13 o 
   6  -5   5        1.52        0.12      0.54 o 
   7  -5   5        0.08       -0.54      0.57 o 
  -8  -4   5        0.27        1.71      1.36 o 
  -7  -4   5        1.13        1.28      0.55 o 
  -6  -4   5        1.42        1.64      0.45 o 
  -5  -4   5        0.30        0.24      0.30 o 
  -4  -4   5        6.48        4.96      0.49 o 
  -3  -4   5       11.81        9.43      0.57 o 
  -2  -4   5       49.38       43.15      0.92 o 
  -1  -4   5      117.03      109.38      1.43 o 
   0  -4   5        5.84        7.03      0.34 o 
   1  -4   5      142.60      137.74      1.26 o 
   2  -4   5       41.65       33.88      0.64 o 
   3  -4   5       17.80       17.86      0.59 o 
   4  -4   5        1.60        1.63      0.38 o 
   5  -4   5       29.76       28.58      1.16 o 
   6  -4   5       10.66        9.61      0.94 o 
   7  -4   5        0.54       -0.22      0.55 o 
   8  -4   5        1.06       -0.38      0.96 o 
  -8  -3   5        0.30        0.08      0.95 o 
  -7  -3   5        6.49        9.50      1.09 o 
  -6  -3   5        6.58        7.21      1.11 o 
  -5  -3   5        2.75        2.51      0.43 o 
  -4  -3   5        3.98        4.70      0.42 o 
  -3  -3   5        0.44        0.56      0.18 o 
  -2  -3   5       81.94       92.92      1.29 o 
  -1  -3   5      632.79      679.95      5.97 o 
   0  -3   5     1334.05     1513.10     12.47 o 
   1  -3   5      167.87      219.60      1.68 o 
   2  -3   5        1.09        0.15      0.13 o 
   3  -3   5       74.58       70.31      0.96 o 
   4  -3   5        7.50        7.14      0.56 o 
   5  -3   5       21.61       20.54      0.98 o 
   6  -3   5        8.48       11.20      0.94 o 
   7  -3   5        6.03        7.18      0.88 o 
   8  -3   5        4.22        4.36      1.07 o 
  -8  -2   5        0.04       -0.30      1.17 o 
  -7  -2   5        0.09        0.17      0.50 o 
  -6  -2   5        3.93        2.74      0.61 o 
  -5  -2   5        8.84        8.91      0.67 o 
  -4  -2   5       14.03       10.29      0.63 o 
  -3  -2   5        0.28        0.88      0.19 o 
  -2  -2   5      436.00      391.75      3.51 o 
  -1  -2   5      851.47      888.64      7.11 o 
   0  -2   5      313.14      367.84      3.36 o 
   1  -2   5      316.83      312.68      2.52 o 
   2  -2   5        7.11        8.21      0.30 o 
   3  -2   5       37.49       37.27      0.65 o 
   4  -2   5       11.18       11.43      0.71 o 
   5  -2   5       32.26       32.58      0.94 o 
   6  -2   5       23.32       26.50      1.18 o 
   7  -2   5        1.12        1.56      0.56 o 
   8  -2   5        7.72        8.07      1.48 o 
  -8  -1   5        1.16       -0.09      1.28 o 
  -7  -1   5        0.01       -0.01      0.50 o 
  -6  -1   5        2.97        3.39      0.69 o 
  -5  -1   5       12.94        8.88      0.66 o 
  -4  -1   5       36.62       30.63      0.91 o 
  -3  -1   5        1.55        3.06      0.29 o 
  -2  -1   5      581.56      633.36      5.30 o 
  -1  -1   5      518.81      557.39      5.03 o 
   0  -1   5        4.36        4.62      0.24 o 
   1  -1   5      259.35      256.24      2.11 o 
   2  -1   5       65.91       61.51      1.03 o 
   3  -1   5        8.01        8.96      0.60 o 
   4  -1   5       16.80       17.75      0.77 o 
   5  -1   5        2.48        2.00      0.56 o 
   6  -1   5        0.39        0.15      0.36 o 
   7  -1   5        6.05        5.68      0.98 o 
   8  -1   5        6.28        6.05      1.25 o 
  -8   0   5        0.07       -0.37      0.80 o 
  -7   0   5        1.97        2.15      0.61 o 
  -6   0   5       49.00       54.96      1.75 o 
  -5   0   5       30.47       28.03      1.16 o 
  -4   0   5        3.89        6.72      0.47 o 
  -3   0   5        0.19        1.23      0.20 o 
  -2   0   5      119.51      155.46      1.67 o 
  -1   0   5      116.20      105.71      1.18 o 
   0   0   5       98.84      105.88      1.19 o 
   1   0   5        2.11        1.21      0.13 o 
   2   0   5       73.26       68.87      1.07 o 
   3   0   5        4.51        6.12      0.52 o 
   4   0   5       46.26       48.15      1.10 o 
   5   0   5      105.11       99.43      2.65 o 
   6   0   5       35.85       30.47      1.02 o 
   7   0   5        4.69        6.54      0.99 o 
   8   0   5        9.95        9.35      1.23 o 
  -8   1   5        0.01        0.29      0.81 o 
  -7   1   5        0.11        0.29      0.65 o 
  -6   1   5       23.47       22.54      1.48 o 
  -5   1   5      118.74      117.76      2.42 o 
  -4   1   5       62.47       63.10      1.30 o 
  -3   1   5        9.40        8.59      0.42 o 
  -2   1   5      211.31      169.49      2.17 o 
  -1   1   5      126.36      119.94      1.29 o 
   0   1   5      297.95      288.18      2.47 o 
   1   1   5      111.01      111.83      1.31 o 
   2   1   5       59.49       47.99      0.78 o 
   3   1   5      111.99      113.04      1.47 o 
   4   1   5        0.48        0.36      0.57 o 
   5   1   5      133.24      134.80      3.17 o 
   6   1   5       23.61       21.18      1.18 o 
   7   1   5        9.22        9.66      1.18 o 
   8   1   5        8.72       11.23      1.55 o 
  -8   2   5        3.81        2.97      1.21 o 
  -7   2   5        0.76        0.17      0.86 o 
  -6   2   5       29.47       27.45      1.53 o 
  -5   2   5        2.59        3.63      0.59 o 
  -4   2   5      238.93      228.30      3.71 o 
  -3   2   5      120.60      111.09      1.57 o 
  -2   2   5       31.42       29.22      0.62 o 
  -1   2   5       50.83       41.50      1.97 o 
   0   2   5      517.83      485.48      4.22 o 
   1   2   5      995.76     1049.98      8.10 o 
   2   2   5       14.20       12.74      0.37 o 
   3   2   5      279.45      321.96      2.84 o 
   4   2   5      376.10      405.19      5.61 o 
   5   2   5      128.11      128.08      2.71 o 
   6   2   5        7.92        5.71      0.76 o 
   7   2   5        3.41        4.24      0.78 o 
   8   2   5        2.44        1.41      0.87 o 
  -8   3   5        0.50        0.95      1.98 o 
  -7   3   5        0.01       -0.66      0.66 o 
  -6   3   5        1.75        0.81      0.84 o 
  -5   3   5        6.05        2.43      0.53 o 
  -4   3   5        3.29        2.87      0.42 o 
  -3   3   5        5.75        5.20      0.47 o 
  -2   3   5       65.29       67.11      1.03 o 
  -1   3   5       16.83       17.54      0.46 o 
   0   3   5       22.36       25.87      0.74 o 
   1   3   5        7.57        6.35      0.34 o 
   2   3   5       33.86       38.44      0.66 o 
   3   3   5       51.09       55.11      0.86 o 
   4   3   5       59.63       62.46      1.00 o 
   5   3   5       16.20       15.06      0.89 o 
   6   3   5        0.24       -0.15      0.33 o 
   7   3   5        4.04        3.93      0.81 o 
   8   3   5        1.05        0.09      0.61 o 
  -7   4   5        1.34        2.93      1.23 o 
  -6   4   5       24.15       25.33      1.88 o 
  -5   4   5       16.39       15.48      1.09 o 
  -4   4   5        8.20        7.22      1.36 o 
  -3   4   5       38.42       34.53      1.01 o 
  -2   4   5       37.04       43.53      1.11 o 
  -1   4   5      122.07      132.89      1.65 o 
   0   4   5      358.01      453.53      4.61 o 
   1   4   5     4991.57     5019.07     41.60 o 
   2   4   5     1222.59     1326.61     11.88 o 
   3   4   5      121.91      107.84      1.63 o 
   4   4   5       99.60      110.31      1.60 o 
   5   4   5        0.36       -0.36      0.36 o 
   6   4   5        6.85        8.22      0.80 o 
   7   4   5        8.74        9.88      1.18 o 
   8   4   5        3.61        2.91      0.83 o 
  -7   5   5        1.34        0.18      0.74 o 
  -6   5   5        0.21       -1.02      1.02 o 
  -5   5   5        9.82        7.31      1.16 o 
  -4   5   5        2.86        3.61      0.58 o 
  -3   5   5       55.70       50.00      1.27 o 
  -2   5   5        1.98        3.88      0.41 o 
  -1   5   5       18.27       16.26      0.53 o 
   0   5   5      163.59      157.02      1.75 o 
   1   5   5      275.13      289.48      2.66 o 
   2   5   5        0.01        0.07      0.15 o 
   3   5   5       87.93       89.58      1.38 o 
   4   5   5       62.80       61.06      1.17 o 
   5   5   5       17.55       17.80      1.75 o 
   6   5   5        0.82        1.29      0.45 o 
   7   5   5        6.54        5.69      0.75 o 
   8   5   5        0.83        0.16      0.59 o 
  -7   6   5        1.16        0.84      0.85 o 
  -6   6   5        0.67        0.81      1.30 o 
  -5   6   5        4.32        3.87      1.04 o 
  -4   6   5        0.75        1.29      0.47 o 
  -3   6   5       47.55       46.37      1.41 o 
  -2   6   5       72.07       71.98      1.53 o 
  -1   6   5       70.36       74.45      1.48 o 
   0   6   5        3.93        6.40      0.38 o 
   1   6   5       53.39       50.58      0.82 o 
   2   6   5       18.66       18.25      0.61 o 
   3   6   5       13.20       16.60      0.74 o 
   4   6   5       12.37       11.19      0.63 o 
   5   6   5        2.07        2.14      0.43 o 
   6   6   5        9.39        8.17      0.71 o 
   7   6   5        4.64        2.59      0.61 o 
   8   6   5        0.07       -0.20      0.48 o 
  -7   7   5        0.00       -0.20      0.84 o 
  -6   7   5        0.11       -0.40      0.80 o 
  -5   7   5        0.62        1.00      0.74 o 
  -4   7   5        8.52        7.63      0.84 o 
  -3   7   5       36.97       36.40      1.37 o 
  -2   7   5        2.42        3.42      0.55 o 
  -1   7   5       65.67       64.85      1.45 o 
   0   7   5       37.08       41.60      0.84 o 
   1   7   5        4.13        3.61      0.35 o 
   2   7   5        0.63       -0.17      0.23 o 
   3   7   5        4.50        4.59      0.43 o 
   4   7   5        0.17        0.09      0.26 o 
   5   7   5        7.47       10.92      0.77 o 
   6   7   5        5.40        4.53      0.59 o 
   7   7   5        2.74        1.97      0.59 o 
   8   7   5        0.40        0.36      0.54 o 
  -6   8   5        0.11        0.00      0.79 o 
  -5   8   5        0.81        1.73      0.84 o 
  -4   8   5       36.39       35.96      1.46 o 
  -3   8   5       66.69       64.75      1.84 o 
  -2   8   5        2.30        2.82      0.53 o 
  -1   8   5       61.51       59.09      1.60 o 
   0   8   5        0.21       -0.24      0.24 o 
   1   8   5        4.80        4.57      0.43 o 
   2   8   5        1.71        1.36      0.32 o 
   3   8   5       20.01       20.63      0.88 o 
   4   8   5        0.64        0.50      0.34 o 
   5   8   5       28.35       33.57      1.14 o 
   6   8   5       10.58       11.40      0.86 o 
   7   8   5        0.63        0.42      0.46 o 
   8   8   5        0.05       -0.50      0.53 o 
  -6   9   5        3.28        4.24      1.20 o 
  -5   9   5        0.17        0.08      0.76 o 
  -4   9   5        7.64        8.99      1.25 o 
  -3   9   5        3.53        5.37      0.73 o 
  -2   9   5        9.71       11.71      0.95 o 
  -1   9   5       47.07       43.94      1.44 o 
   0   9   5       14.50       14.71      1.32 o 
   1   9   5        1.11        0.42      0.31 o 
   2   9   5        7.90        8.36      0.58 o 
   3   9   5       14.54       15.00      0.83 o 
   4   9   5       10.36       10.41      0.89 o 
   5   9   5        0.46        1.47      0.42 o 
   6   9   5        9.42        9.53      1.49 o 
   7   9   5        1.90        1.00      0.51 o 
   8   9   5        0.26        0.41      0.57 o 
  -5  10   5        3.12        3.22      2.67 o 
  -4  10   5        1.40        0.33      0.71 o 
  -3  10   5       18.43       19.18      1.31 o 
  -2  10   5        0.40        0.76      0.49 o 
  -1  10   5       27.58       27.96      2.13 o 
   0  10   5       11.57        9.63      2.27 o 
   1  10   5        4.03        3.92      0.51 o 
   2  10   5        1.25        1.91      0.41 o 
   3  10   5        1.59        1.76      0.42 o 
   4  10   5        4.57        4.13      0.55 o 
   5  10   5        1.61        3.08      0.55 o 
   6  10   5        7.38        8.09      0.92 o 
   7  10   5        1.42        1.06      0.55 o 
  -5  11   5        5.25        4.45      1.29 o 
  -4  11   5        0.94        0.50      0.80 o 
  -3  11   5        0.56        0.18      0.70 o 
  -2  11   5        4.95        5.04      0.80 o 
  -1  11   5        0.06       -0.03      0.62 o 
   0  11   5        2.66        2.52      0.87 o 
   1  11   5        1.68        1.37      0.72 o 
   2  11   5       19.81       18.12      0.94 o 
   3  11   5       17.46       15.80      0.92 o 
   4  11   5        3.00        3.47      0.71 o 
   5  11   5        0.02       -0.13      0.39 o 
   6  11   5        0.04        0.33      0.43 o 
   7  11   5        0.09        0.44      0.77 o 
  -4  12   5        0.00        0.86      0.93 o 
  -3  12   5        0.17        0.38      0.83 o 
  -2  12   5        0.52        0.66      0.79 o 
  -1  12   5        2.25        1.25      0.78 o 
   0  12   5        0.36        1.15      0.78 o 
   1  12   5        4.14        4.86      1.37 o 
   2  12   5        4.18        2.60      0.85 o 
   3  12   5        2.94        2.89      0.54 o 
   4  12   5        0.86        1.92      0.55 o 
   5  12   5        0.08        0.12      0.43 o 
   6  12   5        0.43       -0.25      0.51 o 
   7  12   5        0.01        1.77      1.61 o 
  -3  13   5        0.69        2.49      1.09 o 
  -2  13   5        0.87        2.61      0.89 o 
  -1  13   5        3.68        4.68      1.06 o 
   0  13   5       11.42       12.23      1.47 o 
   1  13   5        2.86        3.82      1.20 o 
   2  13   5        0.62        0.35      0.62 o 
   3  13   5        0.08        0.73      0.56 o 
   4  13   5        3.24        2.58      0.54 o 
   5  13   5        2.10        2.74      0.61 o 
   6  13   5        0.32        0.16      0.49 o 
  -2  14   5        0.65        0.27      1.42 o 
  -1  14   5        2.34        2.10      2.17 o 
   0  14   5        0.00        0.91      0.81 o 
   1  14   5        2.49        3.14      1.16 o 
   2  14   5        0.46        0.03      0.68 o 
   3  14   5        0.06        0.36      1.35 o 
   4  14   5        0.96        0.47      0.51 o 
   5  14   5        0.50        1.73      0.58 o 
  -1  15   5        0.02        1.76      0.88 o 
   0  15   5        0.01        0.93      0.78 o 
   1  15   5        0.47        1.64      0.84 o 
   2  15   5        0.66        0.72      0.91 o 
   3  15   5        0.01        0.60      0.77 o 
   4  15   5        0.01        0.29      0.72 o 
  -4 -14   6        0.16       -0.32      1.85 o 
  -3 -14   6        0.18       -0.42      0.86 o 
  -2 -14   6        0.89        0.62      0.93 o 
  -1 -14   6        9.19        9.23      2.80 o 
   0 -14   6        6.73        9.27      1.42 o 
   1 -14   6        0.00        0.31      0.83 o 
   2 -14   6        0.90        1.32      0.94 o 
  -5 -13   6        0.13       -0.53      0.83 o 
  -4 -13   6        0.25        0.49      0.83 o 
  -3 -13   6        1.97        0.81      1.41 o 
  -2 -13   6        3.58        4.37      1.42 o 
  -1 -13   6        0.17        0.61      0.60 o 
   0 -13   6        0.98        2.33      0.79 o 
   1 -13   6        0.00       -0.62      0.62 o 
   2 -13   6        1.21        1.43      0.90 o 
   3 -13   6        4.15        3.26      0.92 o 
  -5 -12   6        0.12        0.59      1.72 o 
  -4 -12   6        2.73        1.87      0.83 o 
  -3 -12   6        1.92        1.24      0.86 o 
  -2 -12   6        1.63        1.77      0.57 o 
  -1 -12   6        0.43        0.72      0.64 o 
   0 -12   6        2.15        3.14      0.88 o 
   1 -12   6        0.62        1.11      1.13 o 
   2 -12   6        0.29       -0.11      0.69 o 
   3 -12   6        2.12        1.82      0.73 o 
   4 -12   6        3.45        6.15      1.07 o 
  -6 -11   6        0.31        0.72      0.67 o 
  -5 -11   6        0.21       -0.14      0.55 o 
  -4 -11   6        0.00       -0.48      0.48 o 
  -3 -11   6        8.51        8.85      1.17 o 
  -2 -11   6       15.93       17.74      1.11 o 
  -1 -11   6        0.65        1.14      0.45 o 
   0 -11   6        0.41        0.31      0.45 o 
   1 -11   6        2.14        1.26      0.59 o 
   2 -11   6        6.36        5.55      2.35 o 
   3 -11   6        2.13        1.85      0.70 o 
   4 -11   6        0.49        1.22      0.74 o 
   5 -11   6        1.68        0.93      1.66 o 
  -7 -10   6        0.10        0.64      0.86 o 
  -6 -10   6        7.44        9.06      1.15 o 
  -5 -10   6       13.16       12.30      1.18 o 
  -4 -10   6        0.10        0.06      0.58 o 
  -3 -10   6       15.70       17.91      1.63 o 
  -2 -10   6       26.98       32.21      1.76 o 
  -1 -10   6       15.18       14.75      1.09 o 
   0 -10   6        2.87        2.73      0.55 o 
   1 -10   6       19.63       16.75      1.17 o 
   2 -10   6        0.01        0.65      0.79 o 
   3 -10   6        4.07        4.30      1.02 o 
   4 -10   6        7.60        9.06      1.11 o 
   5 -10   6        8.40        7.21      1.13 o 
  -7  -9   6        0.97        1.29      0.71 o 
  -6  -9   6        3.60        3.79      0.80 o 
  -5  -9   6        0.36        0.37      0.49 o 
  -4  -9   6        1.89        1.64      0.51 o 
  -3  -9   6        8.61       10.40      1.08 o 
  -2  -9   6       37.18       38.72      1.11 o 
  -1  -9   6       15.18       17.04      0.97 o 
   0  -9   6       14.16       15.04      0.88 o 
   1  -9   6       27.79       30.91      1.17 o 
   2  -9   6       21.41       20.86      1.33 o 
   3  -9   6        4.41        3.15      0.72 o 
   4  -9   6       22.69       25.78      1.56 o 
   5  -9   6       27.42       31.00      1.97 o 
   6  -9   6        0.04        0.00      0.80 o 
  -7  -8   6        2.11        1.96      0.75 o 
  -6  -8   6        1.91        1.06      0.54 o 
  -5  -8   6       11.50       12.39      1.06 o 
  -4  -8   6        8.64        8.36      0.79 o 
  -3  -8   6        0.49        0.79      0.40 o 
  -2  -8   6       65.94       66.70      1.40 o 
  -1  -8   6       59.14       55.11      1.15 o 
   0  -8   6        6.47        4.85      0.60 o 
   1  -8   6        0.46        0.39      0.28 o 
   2  -8   6       25.06       24.83      1.08 o 
   3  -8   6        1.30        1.04      0.75 o 
   4  -8   6       24.51       23.07      1.54 o 
   5  -8   6       27.87       31.68      1.91 o 
   6  -8   6        0.88        1.34      0.83 o 
  -7  -7   6       13.66       15.53      1.35 o 
  -6  -7   6       10.77       14.73      1.64 o 
  -5  -7   6        0.72        0.49      0.42 o 
  -4  -7   6        1.56        1.13      0.43 o 
  -3  -7   6        4.38        5.48      0.73 o 
  -2  -7   6      115.56      117.67      1.87 o 
  -1  -7   6       36.48       30.38      0.81 o 
   0  -7   6      125.71      111.79      1.45 o 
   1  -7   6      293.57      248.49      3.06 o 
   2  -7   6       14.85       13.04      0.73 o 
   3  -7   6       16.17       15.02      1.13 o 
   4  -7   6        4.53        4.05      0.89 o 
   5  -7   6        6.87        8.11      1.08 o 
   6  -7   6        1.63        3.33      0.88 o 
   7  -7   6        1.03        1.12      0.87 o 
  -8  -6   6        0.00       -0.07      1.20 o 
  -7  -6   6        0.86        0.57      0.63 o 
  -6  -6   6        5.57        5.96      0.74 o 
  -5  -6   6        0.43        0.50      0.46 o 
  -4  -6   6        5.77        8.15      0.70 o 
  -3  -6   6       22.24       22.82      1.45 o 
  -2  -6   6      201.75      183.56      2.41 o 
  -1  -6   6       32.37       26.46      0.74 o 
   0  -6   6       43.40       44.23      0.81 o 
   1  -6   6      146.93      148.95      1.84 o 
   2  -6   6        2.07        2.76      0.36 o 
   3  -6   6       68.42       65.19      1.53 o 
   4  -6   6       25.91       23.90      1.13 o 
   5  -6   6        1.87        2.29      0.64 o 
   6  -6   6        0.45        0.40      0.55 o 
   7  -6   6        0.73        0.41      0.63 o 
  -8  -5   6        0.91        0.49      1.47 o 
  -7  -5   6        0.40        0.52      0.49 o 
  -6  -5   6       14.45       16.03      1.06 o 
  -5  -5   6       15.17       15.70      1.13 o 
  -4  -5   6       12.53       15.55      1.03 o 
  -3  -5   6      208.01      201.82      2.80 o 
  -2  -5   6      472.79      445.84      6.17 o 
  -1  -5   6       57.57       65.86      1.10 o 
   0  -5   6      449.16      448.80      3.61 o 
   1  -5   6       99.40       98.34      1.69 o 
   2  -5   6      210.22      202.66      2.19 o 
   3  -5   6      140.31      126.22      1.79 o 
   4  -5   6       29.05       27.78      1.00 o 
   5  -5   6       11.30       14.65      1.08 o 
   6  -5   6        0.09        0.36      0.50 o 
   7  -5   6        3.23        1.99      0.69 o 
  -8  -4   6        0.56        0.14      0.90 o 
  -7  -4   6        0.04       -0.23      0.48 o 
  -6  -4   6        6.58        6.00      0.68 o 
  -5  -4   6        0.00        0.53      0.32 o 
  -4  -4   6      114.54      100.21      2.19 o 
  -3  -4   6      190.73      177.98      2.50 o 
  -2  -4   6        4.69        6.28      0.53 o 
  -1  -4   6      147.62      140.20      1.87 o 
   0  -4   6      552.52      592.89      5.89 o 
   1  -4   6      480.23      497.97      3.48 o 
   2  -4   6        2.23        2.13      0.24 o 
   3  -4   6      261.46      247.92      2.77 o 
   4  -4   6       96.45       95.94      1.57 o 
   5  -4   6        0.05        0.31      0.43 o 
   6  -4   6        1.12        0.11      0.43 o 
   7  -4   6        1.36        0.64      0.58 o 
   8  -4   6        0.06       -0.22      0.81 o 
  -8  -3   6        0.05        0.01      0.56 o 
  -7  -3   6        0.01        0.05      0.55 o 
  -6  -3   6        4.01        2.86      0.51 o 
  -5  -3   6        7.16        4.87      0.55 o 
  -4  -3   6       14.20       18.90      0.72 o 
  -3  -3   6       47.85       45.55      1.07 o 
  -2  -3   6       42.26       50.27      1.22 o 
  -1  -3   6      349.19      379.10      3.77 o 
   0  -3   6      362.18      402.35      4.19 o 
   1  -3   6      296.46      311.53      2.45 o 
   2  -3   6        0.22        0.44      0.16 o 
   3  -3   6       39.93       42.95      0.94 o 
   4  -3   6        4.19        5.12      0.47 o 
   5  -3   6        0.54        1.33      0.39 o 
   6  -3   6        0.18        0.29      0.43 o 
   7  -3   6       18.32       20.60      1.34 o 
   8  -3   6        8.45        9.04      1.30 o 
  -8  -2   6        1.15        1.68      1.23 o 
  -7  -2   6        5.26        4.53      1.08 o 
  -6  -2   6        2.44        2.07      0.81 o 
  -5  -2   6       23.28       24.04      0.95 o 
  -4  -2   6      228.57      206.53      2.54 o 
  -3  -2   6      132.79      111.17      1.58 o 
  -2  -2   6      103.25      112.42      1.54 o 
  -1  -2   6      181.86      189.82      2.14 o 
   0  -2   6       29.73       28.25      0.59 o 
   1  -2   6      192.19      194.87      1.74 o 
   2  -2   6       23.59       22.42      0.47 o 
   3  -2   6      249.25      242.73      2.88 o 
   4  -2   6       13.14       13.50      0.71 o 
   5  -2   6       42.48       45.34      1.11 o 
   6  -2   6       23.95       23.89      1.70 o 
   7  -2   6        0.19        0.08      0.61 o 
   8  -2   6        1.22        1.19      0.86 o 
  -8  -1   6        4.19        4.24      1.19 o 
  -7  -1   6       34.71       35.18      1.60 o 
  -6  -1   6       33.80       34.56      1.47 o 
  -5  -1   6       42.69       36.95      1.14 o 
  -4  -1   6      499.87      468.73      4.98 o 
  -3  -1   6      204.85      184.40      2.33 o 
  -2  -1   6      220.26      230.27      2.46 o 
  -1  -1   6      693.68      733.75      6.55 o 
   0  -1   6      115.39      116.02      1.27 o 
   1  -1   6        1.07        1.32      0.14 o 
   2  -1   6       43.17       48.66      0.94 o 
   3  -1   6      230.45      232.61      2.75 o 
   4  -1   6       62.77       64.55      1.29 o 
   5  -1   6       13.65       16.43      0.79 o 
   6  -1   6       16.65       23.34      1.41 o 
   7  -1   6        0.04        0.25      0.63 o 
   8  -1   6        4.22        4.37      1.01 o 
  -8   0   6        2.90        2.69      1.09 o 
  -7   0   6        3.15        3.85      0.96 o 
  -6   0   6        0.23        0.19      0.46 o 
  -5   0   6       14.77       14.64      1.04 o 
  -4   0   6      177.17      171.08      2.79 o 
  -3   0   6      455.24      442.03      4.08 o 
  -2   0   6        0.24        0.00      0.13 o 
  -1   0   6     1561.70     1521.02     11.81 o 
   0   0   6      436.05      464.00      3.95 o 
   1   0   6        5.40        4.36      0.25 o 
   2   0   6       25.06       28.20      0.56 o 
   3   0   6      382.78      370.84      3.93 o 
   4   0   6       62.76       61.41      1.63 o 
   5   0   6       97.85       96.60      2.24 o 
   6   0   6       88.42       89.92      2.09 o 
   7   0   6        6.02        4.88      0.92 o 
   8   0   6        0.07       -0.42      0.69 o 
  -8   1   6        0.22       -0.48      0.99 o 
  -7   1   6        3.91        2.56      0.69 o 
  -6   1   6        1.12        0.22      0.51 o 
  -5   1   6        5.51        5.64      0.71 o 
  -4   1   6       55.20       47.95      1.36 o 
  -3   1   6      214.22      220.05      2.34 o 
  -2   1   6      158.18      150.67      2.35 o 
  -1   1   6        3.15        6.41      0.29 o 
   0   1   6      154.86      152.81      1.57 o 
   1   1   6       64.43       76.49      0.83 o 
   2   1   6      120.25      136.84      1.64 o 
   3   1   6      361.16      383.22      3.86 o 
   4   1   6       23.02       21.37      0.76 o 
   5   1   6       56.76       56.64      1.71 o 
   6   1   6       42.13       40.77      1.40 o 
   7   1   6        6.90        6.08      1.08 o 
   8   1   6        0.29        0.25      0.66 o 
  -8   2   6       15.29       18.89      2.04 o 
  -7   2   6        1.28        3.36      0.97 o 
  -6   2   6       10.60       12.59      1.28 o 
  -5   2   6        0.01       -0.13      0.40 o 
  -4   2   6        6.29        6.78      0.60 o 
  -3   2   6        0.75        1.02      0.21 o 
  -2   2   6       16.12       12.67      0.46 o 
  -1   2   6       65.85       82.87      1.01 o 
   0   2   6       47.09       44.23      0.65 o 
   1   2   6       25.99       28.05      0.55 o 
   2   2   6       20.76       16.34      0.47 o 
   3   2   6       19.85       22.70      0.44 o 
   4   2   6       25.26       32.25      0.96 o 
   5   2   6       22.87       25.55      2.27 o 
   6   2   6        5.93        4.87      0.73 o 
   7   2   6        0.13        0.52      0.49 o 
   8   2   6        0.30        0.57      0.73 o 
  -7   3   6        3.34        2.04      1.16 o 
  -6   3   6        1.45        2.23      1.04 o 
  -5   3   6       19.48       21.07      1.16 o 
  -4   3   6        0.81        1.16      0.42 o 
  -3   3   6      112.68      103.26      2.18 o 
  -2   3   6      303.95      274.33      2.93 o 
  -1   3   6      117.26      116.21      1.41 o 
   0   3   6        6.22        4.53      0.25 o 
   1   3   6      147.86      149.08      1.53 o 
   2   3   6      106.37      100.26      1.40 o 
   3   3   6        2.59        2.21      0.25 o 
   4   3   6        0.90        1.02      0.38 o 
   5   3   6       10.55        8.45      1.30 o 
   6   3   6        0.90        0.65      0.46 o 
   7   3   6        0.90        0.47      0.56 o 
   8   3   6        0.55        0.80      0.68 o 
  -7   4   6        0.55        0.48      0.96 o 
  -6   4   6        4.53        5.29      1.38 o 
  -5   4   6       20.58       22.02      1.22 o 
  -4   4   6       56.25       54.70      2.11 o 
  -3   4   6       43.21       42.48      1.44 o 
  -2   4   6       82.30       85.81      2.33 o 
  -1   4   6      373.29      368.67      3.74 o 
   0   4   6      271.87      305.29      3.01 o 
   1   4   6     2581.40     2644.96     18.62 o 
   2   4   6      715.75      771.76      6.91 o 
   3   4   6        0.76        0.33      0.24 o 
   4   4   6       10.45       12.75      0.75 o 
   5   4   6       11.50       13.27      0.85 o 
   6   4   6        2.13        2.47      0.64 o 
   7   4   6        1.54        1.54      0.68 o 
   8   4   6        3.07        3.09      0.82 o 
  -7   5   6        0.97        1.20      1.09 o 
  -6   5   6        3.26        4.53      1.06 o 
  -5   5   6       19.15       21.94      1.24 o 
  -4   5   6        5.46        5.31      0.69 o 
  -3   5   6        8.91       11.26      0.74 o 
  -2   5   6      111.73      109.71      1.92 o 
  -1   5   6       89.36       81.00      1.26 o 
   0   5   6        6.50        6.26      0.36 o 
   1   5   6       15.72       14.96      0.40 o 
   2   5   6       22.46       24.62      0.63 o 
   3   5   6        8.74        7.87      0.45 o 
   4   5   6        8.63       13.58      0.74 o 
   5   5   6        2.37        2.14      0.42 o 
   6   5   6        2.88        2.92      0.58 o 
   7   5   6        4.79        3.15      0.76 o 
   8   5   6        0.83        1.00      0.68 o 
  -7   6   6        0.30        0.79      1.04 o 
  -6   6   6        1.79        0.78      0.82 o 
  -5   6   6        2.89        3.44      0.75 o 
  -4   6   6        4.64        3.84      0.63 o 
  -3   6   6       34.02       30.24      1.50 o 
  -2   6   6      123.99      126.93      2.20 o 
  -1   6   6      193.09      197.68      2.83 o 
   0   6   6       16.54       19.30      0.56 o 
   1   6   6       47.29       54.05      1.11 o 
   2   6   6       24.83       26.89      0.81 o 
   3   6   6        0.12        0.26      0.22 o 
   4   6   6        0.00       -0.25      0.25 o 
   5   6   6        9.49        9.79      0.71 o 
   6   6   6       37.92       40.19      1.75 o 
   7   6   6        9.86        7.71      0.87 o 
   8   6   6        0.01       -0.28      0.59 o 
  -6   7   6        6.31        6.34      1.23 o 
  -5   7   6       15.99       17.91      1.66 o 
  -4   7   6        1.88        2.10      0.59 o 
  -3   7   6       61.04       61.69      2.52 o 
  -2   7   6       16.37       13.99      1.42 o 
  -1   7   6        3.50        4.84      0.54 o 
   0   7   6       12.64        9.83      0.51 o 
   1   7   6        8.26        9.12      0.51 o 
   2   7   6        0.89        1.48      0.30 o 
   3   7   6        0.24        0.16      0.24 o 
   4   7   6        2.06        3.49      0.48 o 
   5   7   6        1.93        3.00      0.60 o 
   6   7   6        1.02        1.06      0.47 o 
   7   7   6        6.61        7.76      1.09 o 
   8   7   6        2.14        1.28      0.79 o 
  -6   8   6        4.31        2.66      1.05 o 
  -5   8   6        9.88       13.02      1.55 o 
  -4   8   6        3.65        3.03      1.06 o 
  -3   8   6       34.53       32.69      1.35 o 
  -2   8   6       21.56       22.96      1.13 o 
  -1   8   6       12.14       13.98      0.94 o 
   0   8   6        6.04        7.60      0.99 o 
   1   8   6       30.62       28.16      0.79 o 
   2   8   6        0.15        0.14      0.28 o 
   3   8   6        0.03        0.19      0.25 o 
   4   8   6       14.44       14.08      0.83 o 
   5   8   6        6.18        4.56      0.59 o 
   6   8   6        0.29        0.70      0.44 o 
   7   8   6        0.51        0.31      0.49 o 
   8   8   6        0.91        0.86      0.58 o 
  -6   9   6        1.40        3.05      1.18 o 
  -5   9   6        0.93        0.94      0.93 o 
  -4   9   6        1.19        1.51      0.58 o 
  -3   9   6        2.12        2.31      0.64 o 
  -2   9   6        0.00       -0.57      0.57 o 
  -1   9   6        7.34        8.92      0.81 o 
   0   9   6        3.42        3.50      1.23 o 
   1   9   6        7.07        6.93      0.54 o 
   2   9   6        3.87        3.94      0.48 o 
   3   9   6        6.29        7.15      0.62 o 
   4   9   6       14.84       15.08      0.89 o 
   5   9   6        2.27        1.45      0.46 o 
   6   9   6        0.03       -0.27      0.35 o 
   7   9   6        0.11        0.52      0.52 o 
   8   9   6        0.04        0.40      0.58 o 
  -5  10   6        2.20        1.19      1.01 o 
  -4  10   6        0.60        0.77      0.87 o 
  -3  10   6        0.58        0.88      0.54 o 
  -2  10   6        7.47        6.59      0.81 o 
  -1  10   6        1.89        0.26      0.49 o 
   0  10   6       11.28        9.96      1.43 o 
   1  10   6        0.36        0.27      1.12 o 
   2  10   6       18.03       16.72      0.87 o 
   3  10   6        0.32        0.17      0.33 o 
   4  10   6        2.53        2.20      0.48 o 
   5  10   6        0.02        0.76      0.42 o 
   6  10   6        0.01       -0.39      0.40 o 
   7  10   6        0.01        0.81      0.53 o 
  -5  11   6        1.91        1.20      1.12 o 
  -4  11   6        0.98        1.42      0.98 o 
  -3  11   6        1.26        1.78      0.63 o 
  -2  11   6        0.01        0.02      0.47 o 
  -1  11   6        2.36        0.99      1.14 o 
   0  11   6        0.02        0.81      0.77 o 
   1  11   6        4.74        5.79      1.18 o 
   2  11   6       13.27       14.46      0.87 o 
   3  11   6       11.46       13.39      0.87 o 
   4  11   6        1.80        2.37      0.66 o 
   5  11   6        0.10        0.02      0.38 o 
   6  11   6        0.13        0.15      0.50 o 
   7  11   6        0.14       -0.15      0.46 o 
  -4  12   6        0.74       -0.28      0.91 o 
  -3  12   6        2.01        0.63      0.84 o 
  -2  12   6        0.25        0.19      0.92 o 
  -1  12   6        1.19        2.84      0.91 o 
   0  12   6        0.66        1.31      0.83 o 
   1  12   6        1.71        1.01      0.77 o 
   2  12   6        0.18        0.07      0.63 o 
   3  12   6        0.19       -0.42      0.59 o 
   4  12   6        0.11       -0.03      0.61 o 
   5  12   6        0.13        0.33      0.43 o 
   6  12   6        0.00       -0.20      0.46 o 
  -3  13   6        0.00        0.24      1.53 o 
  -2  13   6        0.02        0.28      0.75 o 
  -1  13   6       10.33        7.68      1.37 o 
   0  13   6       27.09       29.04      3.19 o 
   1  13   6        5.13        4.69      1.29 o 
   2  13   6        0.01       -0.27      0.64 o 
   3  13   6        0.02       -0.49      0.49 o 
   4  13   6        0.04        0.19      0.43 o 
   5  13   6        0.15        0.89      0.49 o 
   6  13   6        0.05       -0.18      0.62 o 
  -2  14   6        0.31       -1.31      1.31 o 
  -1  14   6        0.24        2.03      0.90 o 
   0  14   6        0.40        1.44      0.83 o 
   1  14   6        0.11        0.29      0.76 o 
   2  14   6        0.22       -0.06      0.61 o 
   3  14   6        0.14       -0.79      0.97 o 
   4  14   6        0.44        0.55      0.50 o 
   5  14   6        0.03       -0.16      0.51 o 
  -1  15   6        0.00        0.66      0.93 o 
   0  15   6        0.06        0.74      1.00 o 
   1  15   6        0.01        0.18      0.95 o 
   2  15   6        0.00        0.85      0.67 o 
   3  15   6        0.04        0.23      0.69 o 
   4  15   6        0.45        1.30      0.87 o 
  -3 -14   7        1.48        0.63      0.84 o 
  -2 -14   7        0.62       -0.75      0.75 o 
  -1 -14   7        8.92       12.39      2.56 o 
   0 -14   7        3.66        3.72      1.04 o 
   1 -14   7        0.02        0.86      0.81 o 
  -4 -13   7        0.36        0.83      0.72 o 
  -3 -13   7        0.99        1.52      1.50 o 
  -2 -13   7        0.76        1.38      0.97 o 
  -1 -13   7        0.22        0.52      0.74 o 
   0 -13   7       14.90       16.90      1.78 o 
   1 -13   7        9.23        9.25      1.44 o 
   2 -13   7        2.78        3.34      1.04 o 
  -5 -12   7        0.59       -0.62      0.62 o 
  -4 -12   7        4.93        3.43      1.69 o 
  -3 -12   7        1.00        1.54      0.64 o 
  -2 -12   7        0.16       -0.29      0.50 o 
  -1 -12   7        0.00        0.42      0.47 o 
   0 -12   7        1.54        0.48      1.38 o 
   1 -12   7        3.52        4.10      0.99 o 
   2 -12   7        0.01        0.42      0.74 o 
   3 -12   7        5.48        5.87      1.21 o 
   4 -12   7        8.71       10.63      2.28 o 
  -6 -11   7        0.01       -0.66      0.66 o 
  -5 -11   7        2.13        1.07      0.62 o 
  -4 -11   7        3.48        3.47      0.66 o 
  -3 -11   7        0.00       -0.19      0.47 o 
  -2 -11   7        2.05        2.08      0.52 o 
  -1 -11   7        4.64        6.48      1.13 o 
   0 -11   7        2.64        2.65      0.65 o 
   1 -11   7        0.07        0.43      0.61 o 
   2 -11   7        2.75        2.31      0.95 o 
   3 -11   7        6.25        4.36      1.11 o 
   4 -11   7        0.04       -0.23      0.61 o 
  -6 -10   7        0.17       -0.04      0.57 o 
  -5 -10   7        5.80        4.91      0.85 o 
  -4 -10   7       10.34        8.47      0.86 o 
  -3 -10   7        2.18        2.21      0.72 o 
  -2 -10   7       10.82       11.82      0.81 o 
  -1 -10   7       22.14       22.16      1.11 o 
   0 -10   7        4.30        3.58      0.64 o 
   1 -10   7        7.75        7.35      1.12 o 
   2 -10   7        1.09        0.91      0.70 o 
   3 -10   7        1.52        1.10      0.62 o 
   4 -10   7        1.61        1.20      0.70 o 
   5 -10   7        5.19        5.25      1.07 o 
  -7  -9   7        0.03       -0.34      0.70 o 
  -6  -9   7        0.13       -0.49      0.49 o 
  -5  -9   7        2.68        1.94      0.61 o 
  -4  -9   7       20.40       19.34      1.17 o 
  -3  -9   7        9.17        9.21      0.83 o 
  -2  -9   7       11.69       10.13      0.73 o 
  -1  -9   7       23.38       23.61      0.94 o 
   0  -9   7       13.94       13.81      1.04 o 
   1  -9   7        1.10        0.29      0.39 o 
   2  -9   7       25.55       26.03      1.18 o 
   3  -9   7       10.50        9.14      1.03 o 
   4  -9   7        6.36        5.35      1.00 o 
   5  -9   7        5.48        2.20      1.04 o 
   6  -9   7        0.01        1.25      0.87 o 
  -7  -8   7        1.19        1.22      0.69 o 
  -6  -8   7        0.08        0.06      0.51 o 
  -5  -8   7        1.01        1.30      0.53 o 
  -4  -8   7        2.98        3.78      0.61 o 
  -3  -8   7        3.59        2.77      0.51 o 
  -2  -8   7        1.10        1.36      0.35 o 
  -1  -8   7       60.98       58.63      1.30 o 
   0  -8   7       75.75       68.61      1.45 o 
   1  -8   7        4.60        7.76      0.63 o 
   2  -8   7       51.51       57.35      1.46 o 
   3  -8   7       11.75        9.67      1.37 o 
   4  -8   7        1.78        2.43      0.70 o 
   5  -8   7       11.43       13.41      1.36 o 
   6  -8   7        0.35        0.61      0.74 o 
  -7  -7   7        0.10       -0.28      0.63 o 
  -6  -7   7        2.46        2.37      0.71 o 
  -5  -7   7       20.06       22.05      1.25 o 
  -4  -7   7       31.90       32.51      1.23 o 
  -3  -7   7        2.34        3.49      0.54 o 
  -2  -7   7       59.10       51.49      1.20 o 
  -1  -7   7        1.49        2.83      0.38 o 
   0  -7   7       81.93       57.79      1.11 o 
   1  -7   7       84.26       83.06      1.84 o 
   2  -7   7        8.55        9.95      0.75 o 
   3  -7   7        4.88        5.11      0.77 o 
   4  -7   7        3.66        3.22      0.76 o 
   5  -7   7       21.77       21.37      1.59 o 
   6  -7   7        1.73        2.01      1.00 o 
  -7  -6   7        0.09        0.46      0.54 o 
  -6  -6   7        8.10        9.32      1.18 o 
  -5  -6   7       19.32       21.23      1.24 o 
  -4  -6   7       44.10       43.33      1.34 o 
  -3  -6   7       50.76       46.44      1.46 o 
  -2  -6   7       19.34       15.43      0.71 o 
  -1  -6   7       91.35       91.19      1.43 o 
   0  -6   7       41.71       35.85      0.87 o 
   1  -6   7       97.05       89.07      1.55 o 
   2  -6   7        7.32        6.47      0.71 o 
   3  -6   7        0.16       -0.13      0.28 o 
   4  -6   7        2.71        1.49      0.78 o 
   5  -6   7        2.20        1.29      0.59 o 
   6  -6   7        0.58        0.82      0.61 o 
   7  -6   7        0.14       -0.39      0.58 o 
  -8  -5   7        5.66        5.58      1.32 o 
  -7  -5   7        6.60        5.85      0.80 o 
  -6  -5   7        0.09        0.17      0.43 o 
  -5  -5   7       27.01       25.66      1.34 o 
  -4  -5   7       32.81       32.12      1.27 o 
  -3  -5   7       81.88       71.56      1.51 o 
  -2  -5   7      770.09      762.48      7.02 o 
  -1  -5   7      354.75      345.43      3.86 o 
   0  -5   7       12.20       14.95      0.56 o 
   1  -5   7      180.32      180.11      1.92 o 
   2  -5   7      190.16      182.08      2.07 o 
   3  -5   7       40.14       38.35      1.00 o 
   4  -5   7        8.45        9.00      0.72 o 
   5  -5   7       52.40       52.10      1.64 o 
   6  -5   7       20.44       25.22      1.47 o 
   7  -5   7        0.09        0.35      0.59 o 
  -8  -4   7        4.98        5.39      1.03 o 
  -7  -4   7        1.65        1.17      0.64 o 
  -6  -4   7        4.01        5.05      0.66 o 
  -5  -4   7        1.47        2.09      0.57 o 
  -4  -4   7        9.73        9.84      1.21 o 
  -3  -4   7       16.58       13.79      0.84 o 
  -2  -4   7        1.84        1.88      0.39 o 
  -1  -4   7        0.32        0.43      0.21 o 
   0  -4   7       12.99       18.21      0.59 o 
   1  -4   7       99.50       97.32      1.01 o 
   2  -4   7       13.69       17.54      0.60 o 
   3  -4   7       20.66       23.09      0.81 o 
   4  -4   7       18.94       20.90      0.85 o 
   5  -4   7       19.40       20.48      1.20 o 
   6  -4   7        7.25        7.21      0.87 o 
   7  -4   7        0.08        0.14      0.92 o 
  -8  -3   7        1.41        0.81      0.62 o 
  -7  -3   7        0.17       -0.39      0.82 o 
  -6  -3   7       16.63       16.05      1.01 o 
  -5  -3   7       48.50       42.74      1.55 o 
  -4  -3   7        5.62        3.41      0.47 o 
  -3  -3   7        6.48        7.71      0.55 o 
  -2  -3   7       47.02       41.73      0.87 o 
  -1  -3   7       51.03       53.40      1.08 o 
   0  -3   7       18.70       15.23      0.46 o 
   1  -3   7        5.67        5.02      0.27 o 
   2  -3   7       49.50       46.01      0.75 o 
   3  -3   7      510.27      490.34      4.70 o 
   4  -3   7      177.48      163.02      2.25 o 
   5  -3   7       11.56       13.57      0.87 o 
   6  -3   7        8.31        7.25      0.82 o 
   7  -3   7        3.66        2.48      0.84 o 
   8  -3   7        2.10        1.90      1.02 o 
  -8  -2   7        0.17        0.48      0.66 o 
  -7  -2   7        1.26        1.03      0.87 o 
  -6  -2   7       14.52       16.06      1.53 o 
  -5  -2   7        0.09        0.22      0.30 o 
  -4  -2   7       70.61       62.91      1.58 o 
  -3  -2   7       69.07       56.91      1.10 o 
  -2  -2   7       45.21       38.70      0.79 o 
  -1  -2   7       40.56       30.66      0.64 o 
   0  -2   7      252.82      243.41      2.35 o 
   1  -2   7      471.91      484.57      3.63 o 
   2  -2   7       40.37       41.49      0.62 o 
   3  -2   7        2.04        3.56      0.40 o 
   4  -2   7        2.82        2.98      0.40 o 
   5  -2   7        1.51        1.76      0.53 o 
   6  -2   7        2.92        2.42      0.52 o 
   7  -2   7        0.00        0.39      0.66 o 
   8  -2   7        0.84        0.67      0.86 o 
  -8  -1   7        0.17       -0.75      0.89 o 
  -7  -1   7       18.39       22.67      1.55 o 
  -6  -1   7       37.16       47.32      1.72 o 
  -5  -1   7        0.00        0.27      0.29 o 
  -4  -1   7       56.09       56.66      1.33 o 
  -3  -1   7       54.10       52.50      1.10 o 
  -2  -1   7       33.28       29.13      0.74 o 
  -1  -1   7       14.26       18.35      0.48 o 
   0  -1   7        0.87        0.42      0.21 o 
   1  -1   7        9.42       13.58      0.49 o 
   2  -1   7       75.95       85.01      1.12 o 
   3  -1   7       81.77       91.26      1.51 o 
   4  -1   7        4.16        2.49      0.54 o 
   5  -1   7        0.11        0.19      0.38 o 
   6  -1   7        0.09        0.43      0.45 o 
   7  -1   7        0.08        0.31      0.60 o 
   8  -1   7        2.11        1.77      1.14 o 
  -8   0   7        1.02        0.53      1.04 o 
  -7   0   7        3.52        5.62      0.87 o 
  -6   0   7        6.92        6.73      0.86 o 
  -5   0   7        0.03       -0.34      0.34 o 
  -4   0   7       54.34       52.64      1.28 o 
  -3   0   7       76.42       79.20      1.37 o 
  -2   0   7        0.04        0.41      0.22 o 
  -1   0   7       97.02       89.69      1.16 o 
   0   0   7       49.45       58.73      0.86 o 
   1   0   7      753.55      765.21      5.70 o 
   2   0   7       10.90       11.83      0.64 o 
   3   0   7      239.26      233.86      3.17 o 
   4   0   7        8.58       11.85      0.67 o 
   5   0   7        8.57       10.47      0.68 o 
   6   0   7        1.95        1.77      0.52 o 
   7   0   7        1.76        1.51      0.98 o 
   8   0   7        2.64        4.15      0.97 o 
  -8   1   7        0.26       -0.05      0.98 o 
  -7   1   7        3.27        4.65      0.82 o 
  -6   1   7       18.83       23.24      1.47 o 
  -5   1   7        5.93        6.64      1.38 o 
  -4   1   7       42.04       40.74      1.37 o 
  -3   1   7      152.62      134.66      1.91 o 
  -2   1   7      110.08      121.64      1.68 o 
  -1   1   7      148.99      177.57      1.75 o 
   0   1   7        0.96        0.96      0.16 o 
   1   1   7      275.69      260.29      2.20 o 
   2   1   7        9.35        8.45      0.30 o 
   3   1   7      104.91      106.71      1.89 o 
   4   1   7       29.97       31.14      0.97 o 
   5   1   7        0.01       -0.04      0.48 o 
   6   1   7       10.14        9.55      0.88 o 
   7   1   7       14.18       14.19      1.13 o 
   8   1   7        5.34        5.93      1.15 o 
  -7   2   7        1.35        3.07      1.91 o 
  -6   2   7       10.14        9.98      1.02 o 
  -5   2   7       38.89       39.39      1.47 o 
  -4   2   7        6.53        8.90      0.83 o 
  -3   2   7      166.48      162.57      1.93 o 
  -2   2   7        3.87        1.09      0.20 o 
  -1   2   7      421.19      427.93      3.44 o 
   0   2   7      400.93      407.33      3.25 o 
   1   2   7       61.95       56.48      0.80 o 
   2   2   7        3.95        3.55      0.27 o 
   3   2   7       51.00       53.91      0.97 o 
   4   2   7       59.46       59.70      1.70 o 
   5   2   7        8.96        6.78      0.77 o 
   6   2   7        4.70        3.72      0.68 o 
   7   2   7        0.05        0.79      0.52 o 
   8   2   7        6.60        8.25      1.30 o 
  -7   3   7        1.76        2.01      0.94 o 
  -6   3   7        2.23        2.39      1.01 o 
  -5   3   7       16.50       15.11      1.35 o 
  -4   3   7       60.34       54.98      1.53 o 
  -3   3   7       21.13       21.97      0.98 o 
  -2   3   7        1.19        0.63      0.20 o 
  -1   3   7       17.45       18.94      0.49 o 
   0   3   7       23.11       24.62      0.50 o 
   1   3   7       36.20       36.18      0.65 o 
   2   3   7       29.66       29.96      0.67 o 
   3   3   7       23.16       27.37      0.63 o 
   4   3   7        9.80       10.52      0.75 o 
   5   3   7        0.21        0.07      0.40 o 
   6   3   7        6.07        4.17      0.75 o 
   7   3   7        0.11        0.53      0.60 o 
   8   3   7        6.98        8.44      1.47 o 
  -7   4   7        0.07        0.55      0.81 o 
  -6   4   7        2.28        2.72      0.81 o 
  -5   4   7        0.41        0.55      0.45 o 
  -4   4   7       83.37       80.39      1.96 o 
  -3   4   7      229.91      217.78      3.14 o 
  -2   4   7        1.52        1.58      0.33 o 
  -1   4   7       41.68       41.13      0.77 o 
   0   4   7       54.40       64.84      0.87 o 
   1   4   7       16.59       20.89      0.56 o 
   2   4   7       85.82       87.55      1.30 o 
   3   4   7       11.34       12.76      0.53 o 
   4   4   7      121.57      122.92      2.78 o 
   5   4   7       38.28       36.32      1.48 o 
   6   4   7        2.56        1.48      0.63 o 
   7   4   7        0.03        0.43      0.59 o 
   8   4   7        0.10        0.09      0.63 o 
  -7   5   7        0.32       -0.27      0.93 o 
  -6   5   7        0.25        0.23      0.82 o 
  -5   5   7        4.08        4.71      0.73 o 
  -4   5   7        3.50        4.78      0.65 o 
  -3   5   7        2.25        1.29      0.42 o 
  -2   5   7       28.51       31.35      1.04 o 
  -1   5   7       47.89       41.61      0.89 o 
   0   5   7       18.28       16.94      0.53 o 
   1   5   7       21.40       18.43      0.45 o 
   2   5   7       43.84       42.08      0.91 o 
   3   5   7       17.36       18.75      0.69 o 
   4   5   7       27.80       27.11      0.90 o 
   5   5   7       14.25       14.44      0.94 o 
   6   5   7        1.53       -0.18      0.97 o 
   7   5   7        0.04        0.20      0.56 o 
   8   5   7        0.14        0.07      0.65 o 
  -7   6   7        0.09        0.17      1.07 o 
  -6   6   7        1.07        0.28      0.92 o 
  -5   6   7        4.20        3.91      0.70 o 
  -4   6   7        0.03        0.14      0.44 o 
  -3   6   7        3.83        4.88      1.01 o 
  -2   6   7        3.76        5.16      0.55 o 
  -1   6   7       49.66       50.74      1.25 o 
   0   6   7       17.07       15.45      0.60 o 
   1   6   7       20.60       27.20      0.84 o 
   2   6   7      198.62      196.01      2.62 o 
   3   6   7       42.38       45.81      1.02 o 
   4   6   7       20.62       22.73      0.92 o 
   5   6   7        0.26        0.07      0.31 o 
   6   6   7       15.82       21.53      1.29 o 
   7   6   7        6.92        8.36      1.10 o 
   8   6   7        0.76        0.16      0.85 o 
  -6   7   7        3.79        4.35      1.15 o 
  -5   7   7        2.13        2.18      0.66 o 
  -4   7   7        1.29        1.01      0.53 o 
  -3   7   7        0.04        0.08      0.39 o 
  -2   7   7        4.08        5.32      0.66 o 
  -1   7   7       11.10       11.33      1.00 o 
   0   7   7       66.73       64.87      1.22 o 
   1   7   7       25.66       20.95      0.76 o 
   2   7   7        1.78        0.93      0.30 o 
   3   7   7        7.06        6.69      0.52 o 
   4   7   7        1.77        0.38      0.37 o 
   5   7   7        0.73        0.33      0.57 o 
   6   7   7        1.07        0.97      0.49 o 
   7   7   7        0.33        0.81      0.64 o 
   8   7   7        0.01       -0.11      0.63 o 
  -6   8   7        4.71        7.34      1.35 o 
  -5   8   7        4.54        6.49      1.21 o 
  -4   8   7        1.54        0.52      0.52 o 
  -3   8   7        2.17        2.10      0.58 o 
  -2   8   7        0.03        0.03      0.53 o 
  -1   8   7        2.37        2.65      0.51 o 
   0   8   7        2.02        1.24      0.48 o 
   1   8   7        1.75        0.94      0.36 o 
   2   8   7        0.48        0.39      0.26 o 
   3   8   7       11.58       12.64      0.71 o 
   4   8   7        8.94        8.31      0.93 o 
   5   8   7        0.83        0.73      0.39 o 
   6   8   7        0.01       -0.31      0.40 o 
   7   8   7        1.29        0.29      0.47 o 
   8   8   7        0.95        1.19      0.78 o 
  -5   9   7        3.34        2.97      2.04 o 
  -4   9   7        6.19        6.46      0.88 o 
  -3   9   7        1.96        0.46      0.68 o 
  -2   9   7        0.93        0.86      0.70 o 
  -1   9   7        6.54        6.04      0.78 o 
   0   9   7        7.12        5.63      0.96 o 
   1   9   7        0.82        0.87      0.39 o 
   2   9   7        1.25        1.43      0.37 o 
   3   9   7        0.02       -0.28      0.28 o 
   4   9   7        1.94        1.93      0.65 o 
   5   9   7        2.78        3.10      0.52 o 
   6   9   7        2.13        1.55      0.49 o 
   7   9   7        0.38        0.08      0.49 o 
  -5  10   7        1.09        1.93      2.24 o 
  -4  10   7        3.06        2.39      0.88 o 
  -3  10   7       13.96       14.46      1.19 o 
  -2  10   7        4.77        5.06      0.75 o 
  -1  10   7       14.08       18.14      1.58 o 
   0  10   7       11.35       10.47      1.20 o 
   1  10   7        7.09        8.20      1.07 o 
   2  10   7        9.87        9.35      0.69 o 
   3  10   7        1.04        0.53      0.37 o 
   4  10   7        0.01        0.58      0.40 o 
   5  10   7        2.73        2.66      0.55 o 
   6  10   7        4.44        5.11      0.94 o 
   7  10   7        0.87        1.06      0.58 o 
  -4  11   7        0.44        1.57      0.94 o 
  -3  11   7        2.25        2.46      1.29 o 
  -2  11   7        0.09        0.80      0.71 o 
  -1  11   7        7.16        6.20      1.09 o 
   0  11   7       10.63        7.68      2.50 o 
   1  11   7        2.58        3.94      1.35 o 
   2  11   7        0.21       -0.03      0.36 o 
   3  11   7        0.61       -0.03      0.37 o 
   4  11   7        0.39        0.03      0.39 o 
   5  11   7        0.07       -0.39      0.39 o 
   6  11   7        0.87        1.08      0.52 o 
   7  11   7        0.71        0.38      0.59 o 
  -4  12   7        1.43       -0.38      1.54 o 
  -3  12   7        0.15        1.74      0.90 o 
  -2  12   7        3.82        3.46      0.97 o 
  -1  12   7        0.14        0.17      0.93 o 
   0  12   7        6.27        5.39      1.06 o 
   1  12   7        0.86       -0.44      0.62 o 
   2  12   7        0.76        0.62      0.65 o 
   3  12   7        0.77        0.48      0.48 o 
   4  12   7        0.50        0.24      0.45 o 
   5  12   7        0.01       -0.34      0.39 o 
   6  12   7        1.09        1.26      0.53 o 
  -3  13   7        0.01        0.52      1.57 o 
  -2  13   7        0.33        1.08      1.66 o 
  -1  13   7        7.73        5.62      1.17 o 
   0  13   7        5.53        6.23      1.39 o 
   1  13   7        0.30       -0.62      0.62 o 
   2  13   7        0.05        0.60      0.73 o 
   3  13   7        0.80       -0.42      0.79 o 
   4  13   7        1.12        1.04      0.51 o 
   5  13   7        0.11       -0.25      0.60 o 
   6  13   7        0.01        0.01      0.55 o 
  -2  14   7        0.00        1.37      0.84 o 
  -1  14   7        0.16        2.52      0.92 o 
   0  14   7        0.11        1.23      0.87 o 
   1  14   7        1.03        2.03      0.94 o 
   2  14   7        0.81        1.08      0.79 o 
   3  14   7        0.00        1.07      1.21 o 
   4  14   7        0.16       -0.01      0.54 o 
   5  14   7        0.34        0.83      0.70 o 
   0  15   7        0.20        0.40      0.83 o 
   1  15   7        0.19        0.99      0.89 o 
   2  15   7        0.01        1.06      0.79 o 
   3  15   7        0.01        0.98      0.78 o 
  -2 -14   8        0.01        0.13      0.66 o 
  -1 -14   8        0.36        1.50      0.75 o 
   0 -14   8        0.30        0.88      0.78 o 
  -4 -13   8        0.42        0.19      0.91 o 
  -3 -13   8        0.88        0.57      0.73 o 
  -2 -13   8        0.33        1.97      1.24 o 
  -1 -13   8        4.38        5.35      1.34 o 
   0 -13   8       15.36       18.71      2.83 o 
   1 -13   8        1.58        1.23      1.00 o 
   2 -13   8        0.01        1.31      0.89 o 
  -5 -12   8        0.00        0.21      0.73 o 
  -4 -12   8        0.01       -0.46      0.67 o 
  -3 -12   8        0.04        0.50      0.86 o 
  -2 -12   8        1.45        0.98      0.72 o 
  -1 -12   8        1.12        1.17      0.57 o 
   0 -12   8        0.51        1.87      0.84 o 
   1 -12   8        0.17       -0.30      0.73 o 
   2 -12   8        0.15       -0.48      0.65 o 
   3 -12   8        0.24        1.53      0.91 o 
  -5 -11   8        0.21       -0.37      0.57 o 
  -4 -11   8        0.66        0.68      0.80 o 
  -3 -11   8        4.14        4.07      0.71 o 
  -2 -11   8       15.59       16.55      1.11 o 
  -1 -11   8        9.22        8.66      0.94 o 
   0 -11   8        3.21        4.14      0.72 o 
   1 -11   8       19.02       21.89      1.58 o 
   2 -11   8        0.92        1.19      0.78 o 
   3 -11   8        0.05        0.05      0.65 o 
   4 -11   8        0.14        1.22      0.75 o 
  -6 -10   8        0.32        0.97      0.73 o 
  -5 -10   8        0.24        1.11      0.57 o 
  -4 -10   8        2.10        2.69      0.62 o 
  -3 -10   8        0.07        0.77      0.50 o 
  -2 -10   8        0.33        0.56      0.41 o 
  -1 -10   8        1.04        0.31      0.41 o 
   0 -10   8        6.77        6.05      0.79 o 
   1 -10   8       34.76       35.41      1.35 o 
   2 -10   8        4.76        6.85      2.41 o 
   3 -10   8        0.00       -0.53      0.53 o 
   4 -10   8        0.34        0.46      0.69 o 
   5 -10   8        0.74        0.14      1.08 o 
  -6  -9   8        1.85        0.78      0.80 o 
  -5  -9   8        0.08        0.58      0.50 o 
  -4  -9   8        8.93        9.86      0.91 o 
  -3  -9   8       10.47       13.00      0.99 o 
  -2  -9   8       13.30       14.92      0.89 o 
  -1  -9   8        1.35        1.33      0.40 o 
   0  -9   8       26.09       26.77      1.24 o 
   1  -9   8       11.94       12.92      1.28 o 
   2  -9   8        0.27       -0.23      0.51 o 
   3  -9   8        0.27       -0.17      0.53 o 
   4  -9   8        0.09       -0.03      0.60 o 
   5  -9   8        1.49        1.12      0.81 o 
  -7  -8   8        0.10       -0.08      0.66 o 
  -6  -8   8        5.91        3.93      0.72 o 
  -5  -8   8       18.42       22.05      1.31 o 
  -4  -8   8        1.53        2.04      0.51 o 
  -3  -8   8       28.40       29.23      1.19 o 
  -2  -8   8       41.81       44.13      1.22 o 
  -1  -8   8        1.35        2.12      0.40 o 
   0  -8   8        5.76        4.13      0.58 o 
   1  -8   8       16.77       15.97      0.99 o 
   2  -8   8        1.79        1.17      0.39 o 
   3  -8   8       11.81       11.33      1.46 o 
   4  -8   8        5.63        4.16      0.85 o 
   5  -8   8        1.93        1.15      0.93 o 
   6  -8   8        1.62        1.65      0.89 o 
  -7  -7   8        1.27        0.61      0.62 o 
  -6  -7   8        5.10        5.16      1.31 o 
  -5  -7   8        0.13       -0.15      0.43 o 
  -4  -7   8       23.51       24.39      1.26 o 
  -3  -7   8       51.93       56.07      1.52 o 
  -2  -7   8       20.06       22.44      0.90 o 
  -1  -7   8        9.39        8.17      0.57 o 
   0  -7   8        0.37        0.53      0.28 o 
   1  -7   8       62.85       56.62      1.50 o 
   2  -7   8       12.41       12.15      0.77 o 
   3  -7   8        4.59        5.04      0.71 o 
   4  -7   8        0.59        0.54      0.70 o 
   5  -7   8        4.90        8.26      0.96 o 
   6  -7   8        3.12        1.13      0.85 o 
  -7  -6   8        2.50        2.79      0.76 o 
  -6  -6   8        2.16        3.65      1.09 o 
  -5  -6   8        0.07        0.00      0.45 o 
  -4  -6   8        0.14        0.03      0.33 o 
  -3  -6   8        0.67        1.34      0.48 o 
  -2  -6   8        0.02        0.12      0.24 o 
  -1  -6   8       21.08       18.59      0.74 o 
   0  -6   8       17.91       15.82      0.65 o 
   1  -6   8        2.89        5.34      0.52 o 
   2  -6   8        0.39        0.36      0.29 o 
   3  -6   8        3.77        4.00      0.47 o 
   4  -6   8       15.02       14.68      1.10 o 
   5  -6   8       13.59       13.46      1.10 o 
   6  -6   8        1.86        2.96      0.75 o 
   7  -6   8        1.75        1.20      0.76 o 
  -7  -5   8       19.38       22.58      1.66 o 
  -6  -5   8       24.22       25.74      1.94 o 
  -5  -5   8        0.98        0.89      0.51 o 
  -4  -5   8       29.62       28.02      1.81 o 
  -3  -5   8        6.44        7.21      1.17 o 
  -2  -5   8       60.95       51.35      1.11 o 
  -1  -5   8        0.37        1.09      0.29 o 
   0  -5   8       26.35       26.49      1.02 o 
   1  -5   8        2.64        2.07      0.30 o 
   2  -5   8       23.54       20.59      0.75 o 
   3  -5   8       14.27       17.93      1.21 o 
   4  -5   8       18.41       16.72      0.96 o 
   5  -5   8        2.93        1.89      0.57 o 
   6  -5   8        3.09        3.21      0.74 o 
   7  -5   8        0.68       -0.45      0.56 o 
  -7  -4   8        3.45        4.02      1.06 o 
  -6  -4   8        1.30        0.23      0.47 o 
  -5  -4   8        0.18        0.28      0.42 o 
  -4  -4   8       26.28       27.09      1.20 o 
  -3  -4   8       48.50       47.29      1.33 o 
  -2  -4   8       64.29       56.32      1.44 o 
  -1  -4   8      693.43      637.74      5.93 o 
   0  -4   8      143.32      145.72      1.85 o 
   1  -4   8        8.42        7.22      0.33 o 
   2  -4   8        0.82        0.69      0.43 o 
   3  -4   8       10.04        9.83      0.61 o 
   4  -4   8       20.08       20.29      0.92 o 
   5  -4   8        0.13        0.21      0.39 o 
   6  -4   8        3.01        4.60      0.76 o 
   7  -4   8        0.79        1.92      1.09 o 
  -8  -3   8        0.03       -0.08      0.67 o 
  -7  -3   8        0.86        1.28      0.70 o 
  -6  -3   8        0.53       -0.47      0.56 o 
  -5  -3   8        0.00        0.06      0.45 o 
  -4  -3   8        8.91        7.25      0.76 o 
  -3  -3   8       63.91       64.09      1.39 o 
  -2  -3   8       52.69       47.92      1.16 o 
  -1  -3   8        0.90        0.15      0.19 o 
   0  -3   8      271.90      250.78      2.51 o 
   1  -3   8      220.26      228.07      1.90 o 
   2  -3   8      248.20      240.66      2.65 o 
   3  -3   8      870.28      821.26      7.32 o 
   4  -3   8      162.29      150.47      2.50 o 
   5  -3   8        0.68        1.02      0.38 o 
   6  -3   8        3.75        3.75      0.72 o 
   7  -3   8        0.79        0.92      0.80 o 
   8  -3   8        0.32       -1.09      1.32 o 
  -8  -2   8        0.23        0.91      0.79 o 
  -7  -2   8        0.00       -0.03      0.52 o 
  -6  -2   8        0.21        0.25      0.49 o 
  -5  -2   8        1.14        0.20      0.35 o 
  -4  -2   8        6.00        5.60      0.71 o 
  -3  -2   8       86.28       73.28      1.58 o 
  -2  -2   8       25.18       24.57      0.66 o 
  -1  -2   8       20.74       20.60      0.60 o 
   0  -2   8      154.43      150.36      1.61 o 
   1  -2   8       93.41       96.83      1.06 o 
   2  -2   8        2.40        1.40      0.19 o 
   3  -2   8       74.43       75.82      1.43 o 
   4  -2   8       82.68       78.06      1.55 o 
   5  -2   8        0.32        0.48      0.30 o 
   6  -2   8       16.19       15.85      1.19 o 
   7  -2   8        1.82        1.75      0.87 o 
   8  -2   8        0.16       -0.25      0.75 o 
  -8  -1   8        0.32        0.34      0.78 o 
  -7  -1   8        0.96        0.88      0.64 o 
  -6  -1   8        4.34        4.43      0.81 o 
  -5  -1   8        1.27        0.57      0.72 o 
  -4  -1   8        1.57        2.34      0.57 o 
  -3  -1   8        6.91        9.63      0.58 o 
  -2  -1   8        6.70        4.77      0.39 o 
  -1  -1   8      155.25      163.45      2.03 o 
   0  -1   8      479.67      516.41      4.72 o 
   1  -1   8      407.51      440.91      3.54 o 
   2  -1   8       41.56       54.55      0.90 o 
   3  -1   8       20.81       20.14      0.73 o 
   4  -1   8       31.53       27.24      0.91 o 
   5  -1   8        0.64        0.82      0.39 o 
   6  -1   8        4.61        2.93      0.65 o 
   7  -1   8        3.93        6.55      1.06 o 
   8  -1   8        6.48        8.27      1.41 o 
  -8   0   8        0.09        0.61      1.96 o 
  -7   0   8        0.95        0.47      0.88 o 
  -6   0   8        0.12        0.57      0.55 o 
  -5   0   8        9.93       11.50      1.23 o 
  -4   0   8       41.78       38.97      1.14 o 
  -3   0   8       37.62       30.93      0.87 o 
  -2   0   8       55.09       45.39      0.97 o 
  -1   0   8      438.65      445.83      4.32 o 
   0   0   8       13.34       10.85      0.43 o 
   1   0   8       62.57       71.64      0.90 o 
   2   0   8        3.82        2.54      0.40 o 
   3   0   8       30.93       25.85      0.89 o 
   4   0   8       29.13       28.59      0.98 o 
   5   0   8        2.76        3.65      0.82 o 
   6   0   8       21.46       21.59      1.49 o 
   7   0   8        2.97        4.59      0.94 o 
   8   0   8        1.23        1.50      1.50 o 
  -7   1   8        3.82        2.24      0.76 o 
  -6   1   8        5.09        3.43      0.72 o 
  -5   1   8        0.26        0.74      0.53 o 
  -4   1   8       84.83       76.44      2.82 o 
  -3   1   8      163.17      144.50      2.06 o 
  -2   1   8       63.77       66.96      1.21 o 
  -1   1   8      673.51      693.43      6.11 o 
   0   1   8       79.78       97.16      1.05 o 
   1   1   8       27.70       28.26      0.50 o 
   2   1   8       44.98       44.44      0.64 o 
   3   1   8       40.21       38.84      0.94 o 
   4   1   8        2.52        1.87      0.63 o 
   5   1   8        3.15        3.43      0.56 o 
   6   1   8        2.03        1.67      0.58 o 
   7   1   8        0.33        0.07      0.89 o 
   8   1   8        3.00        3.84      1.18 o 
  -7   2   8        1.15        0.45      0.57 o 
  -6   2   8        4.74        6.71      0.87 o 
  -5   2   8       24.86       24.66      1.26 o 
  -4   2   8        8.04        6.96      0.84 o 
  -3   2   8       29.05       30.19      0.85 o 
  -2   2   8       86.22       83.15      1.14 o 
  -1   2   8        9.49        5.93      0.36 o 
   0   2   8      213.14      225.89      2.04 o 
   1   2   8       11.08       12.52      0.39 o 
   2   2   8       15.54       16.44      0.42 o 
   3   2   8       25.80       26.35      1.87 o 
   4   2   8        5.37        3.07      1.00 o 
   5   2   8       22.60       22.58      1.25 o 
   6   2   8       52.27       52.29      1.69 o 
   7   2   8        5.16        4.76      1.01 o 
   8   2   8        1.69        2.06      1.31 o 
  -7   3   8        0.00        0.19      0.79 o 
  -6   3   8        0.81        0.64      0.55 o 
  -5   3   8       19.22       19.09      1.28 o 
  -4   3   8       35.61       33.03      1.31 o 
  -3   3   8       11.78       13.13      0.76 o 
  -2   3   8        1.99        3.19      0.32 o 
  -1   3   8        9.22        7.37      0.38 o 
   0   3   8        1.88        2.17      0.22 o 
   1   3   8        8.35        9.05      0.40 o 
   2   3   8        1.29        0.78      0.23 o 
   3   3   8       39.86       37.98      1.15 o 
   4   3   8       60.32       57.73      2.17 o 
   5   3   8        8.21       11.80      1.54 o 
   6   3   8       34.90       35.70      1.61 o 
   7   3   8        1.68        0.40      0.56 o 
   8   3   8        1.15        0.69      0.63 o 
  -7   4   8        3.99        2.26      0.94 o 
  -6   4   8        6.17        5.97      0.87 o 
  -5   4   8       17.08       18.84      1.66 o 
  -4   4   8       21.74       20.93      1.07 o 
  -3   4   8       87.49       91.72      2.04 o 
  -2   4   8       25.21       25.19      1.38 o 
  -1   4   8       31.76       32.62      0.67 o 
   0   4   8        6.87        5.53      0.34 o 
   1   4   8      259.31      267.82      2.59 o 
   2   4   8       51.91       53.32      0.99 o 
   3   4   8       33.56       36.65      1.10 o 
   4   4   8       73.97       85.25      2.05 o 
   5   4   8       49.06       59.78      1.95 o 
   6   4   8       14.38       15.22      1.28 o 
   7   4   8        0.16       -0.15      0.50 o 
   8   4   8        0.69        1.32      0.65 o 
  -7   5   8        1.02        1.12      0.98 o 
  -6   5   8        0.00       -0.05      0.57 o 
  -5   5   8        4.82        3.98      0.82 o 
  -4   5   8        8.83        8.47      0.84 o 
  -3   5   8        0.70       -0.10      0.36 o 
  -2   5   8       55.75       52.58      1.31 o 
  -1   5   8       86.67       88.63      1.42 o 
   0   5   8        6.75        8.85      0.43 o 
   1   5   8       55.23       52.39      1.20 o 
   2   5   8       21.25       21.80      0.71 o 
   3   5   8       15.87       17.93      1.88 o 
   4   5   8       27.22       30.23      1.80 o 
   5   5   8        7.67        8.40      0.94 o 
   6   5   8        1.63        1.04      0.90 o 
   7   5   8        0.29        0.08      0.49 o 
   8   5   8        0.58        0.58      0.71 o 
  -6   6   8        1.97        1.60      1.04 o 
  -5   6   8       13.02       14.54      1.20 o 
  -4   6   8        5.24        5.40      0.74 o 
  -3   6   8        0.04        0.57      0.68 o 
  -2   6   8        0.54        0.56      0.70 o 
  -1   6   8       36.60       45.87      1.21 o 
   0   6   8       36.84       35.62      0.74 o 
   1   6   8      404.78      416.05      4.58 o 
   2   6   8     1027.85     1003.70      9.75 o 
   3   6   8       61.65       65.59      1.39 o 
   4   6   8       27.47       32.22      1.16 o 
   5   6   8        8.14        7.07      0.74 o 
   6   6   8        0.07        0.02      0.51 o 
   7   6   8        0.91        0.00      0.64 o 
   8   6   8        1.70        2.01      0.84 o 
  -6   7   8        0.27       -0.33      0.88 o 
  -5   7   8        2.84        3.35      0.72 o 
  -4   7   8        4.06        3.46      0.69 o 
  -3   7   8        2.74        2.09      0.58 o 
  -2   7   8        8.49        7.66      0.78 o 
  -1   7   8        0.68        0.88      0.37 o 
   0   7   8        0.85        0.45      0.35 o 
   1   7   8       17.81       18.74      0.78 o 
   2   7   8       19.19       21.21      0.85 o 
   3   7   8        0.10       -0.28      0.28 o 
   4   7   8        6.65        8.56      0.87 o 
   5   7   8        8.18        6.83      0.74 o 
   6   7   8        0.55        0.41      0.60 o 
   7   7   8        1.43        0.84      0.68 o 
   8   7   8        1.27        0.40      1.17 o 
  -6   8   8        0.44        0.67      1.14 o 
  -5   8   8        0.65        1.07      0.60 o 
  -4   8   8        0.27        0.22      0.49 o 
  -3   8   8        9.99       10.12      0.97 o 
  -2   8   8       24.09       24.24      1.28 o 
  -1   8   8       20.77       19.76      1.33 o 
   0   8   8       13.39       13.79      1.25 o 
   1   8   8        0.65        0.06      0.30 o 
   2   8   8        7.95        6.38      0.58 o 
   3   8   8        1.44        0.44      0.32 o 
   4   8   8        2.03        3.34      0.73 o 
   5   8   8        0.58        0.50      0.40 o 
   6   8   8        2.67        0.91      0.59 o 
   7   8   8        5.45        4.88      0.97 o 
   8   8   8        0.76        1.10      0.76 o 
  -5   9   8        0.39       -0.07      0.81 o 
  -4   9   8        0.09        0.12      0.58 o 
  -3   9   8        6.39        5.62      0.86 o 
  -2   9   8       17.65       19.81      1.19 o 
  -1   9   8        0.33        0.40      0.71 o 
   0   9   8       22.28       26.91      2.35 o 
   1   9   8        4.02        4.46      0.93 o 
   2   9   8        0.02        0.17      0.32 o 
   3   9   8        0.01       -0.30      0.30 o 
   4   9   8        0.54        0.04      0.32 o 
   5   9   8        0.02       -0.09      0.40 o 
   6   9   8        0.63        1.23      0.49 o 
   7   9   8        0.87        1.86      0.79 o 
  -5  10   8        0.29        1.43      1.24 o 
  -4  10   8        0.20        0.16      0.63 o 
  -3  10   8       11.44        9.78      1.05 o 
  -2  10   8        9.77       12.59      1.10 o 
  -1  10   8        0.01       -0.50      1.18 o 
   0  10   8        0.50        0.51      0.63 o 
   1  10   8        0.25        0.13      0.56 o 
   2  10   8        0.23        0.11      0.39 o 
   3  10   8        0.32        0.01      0.33 o 
   4  10   8        0.00       -0.08      0.33 o 
   5  10   8        4.05        2.79      0.66 o 
   6  10   8        4.01        3.52      0.80 o 
   7  10   8        0.58        1.24      0.90 o 
  -4  11   8        0.47        1.91      0.96 o 
  -3  11   8        0.19        0.55      0.64 o 
  -2  11   8        1.32        1.67      0.83 o 
  -1  11   8        3.03        4.24      1.65 o 
   0  11   8        0.95        0.61      0.65 o 
   1  11   8        0.04       -0.54      0.54 o 
   2  11   8        0.16       -0.18      0.54 o 
   3  11   8        0.56        0.56      0.41 o 
   4  11   8        1.79        2.01      0.52 o 
   5  11   8        0.97       -0.18      0.47 o 
   6  11   8        0.17       -0.14      0.66 o 
   7  11   8        0.44        1.01      0.75 o 
  -3  12   8        1.94        1.93      0.85 o 
  -2  12   8        0.67        0.68      0.78 o 
  -1  12   8        3.81        1.70      1.24 o 
   0  12   8        3.27        3.84      0.98 o 
   1  12   8        0.47        0.71      0.74 o 
   2  12   8        0.74        0.86      0.66 o 
   3  12   8        0.02       -0.10      0.49 o 
   4  12   8        0.09        0.14      0.43 o 
   5  12   8        0.00       -0.23      0.46 o 
   6  12   8        0.66        0.64      0.54 o 
  -3  13   8        0.40        1.36      1.72 o 
  -2  13   8        0.91        1.67      0.89 o 
  -1  13   8        0.34        1.33      0.82 o 
   0  13   8        0.42        0.33      0.79 o 
   1  13   8        0.17       -0.41      0.70 o 
   2  13   8        2.13        2.40      0.87 o 
   3  13   8        6.04        5.35      1.17 o 
   4  13   8        2.04        1.62      0.73 o 
   5  13   8        0.07       -0.37      0.44 o 
  -2  14   8        0.16        2.54      1.03 o 
  -1  14   8        0.17        1.30      1.06 o 
   0  14   8        0.01        0.99      1.54 o 
   1  14   8        0.44        2.02      0.92 o 
   2  14   8        0.52        1.44      0.82 o 
   3  14   8        0.63        0.10      0.95 o 
   4  14   8        0.47        1.30      0.84 o 
   0  15   8        1.82        2.67      1.04 o 
   1  15   8        2.88        2.93      1.03 o 
   2  15   8        0.53        0.66      0.72 o 
   3  15   8        0.01        0.72      0.72 o 
  -3 -13   9        1.97        3.14      1.04 o 
  -2 -13   9        0.48        1.20      0.75 o 
  -1 -13   9        0.98        1.31      0.59 o 
   0 -13   9        0.00        0.92      0.73 o 
   1 -13   9        0.38        0.18      0.74 o 
   2 -13   9        1.45        2.10      1.42 o 
  -4 -12   9        0.00        0.54      0.84 o 
  -3 -12   9        3.04        3.52      0.80 o 
  -2 -12   9        1.66        2.97      0.98 o 
  -1 -12   9       10.87       13.66      1.63 o 
   0 -12   9       40.56       44.64      2.46 o 
   1 -12   9        6.82       10.18      1.47 o 
   2 -12   9        2.09        2.92      1.03 o 
   3 -12   9        4.98        5.17      1.28 o 
  -5 -11   9        0.52        0.15      1.05 o 
  -4 -11   9        0.02        0.92      0.80 o 
  -3 -11   9        0.46        0.39      0.49 o 
  -2 -11   9        2.80        3.51      0.65 o 
  -1 -11   9        0.89        1.03      0.53 o 
   0 -11   9        0.03        0.27      0.49 o 
   1 -11   9        4.22        4.48      0.92 o 
   2 -11   9        0.42       -0.66      0.66 o 
   3 -11   9       12.55       11.77      1.56 o 
   4 -11   9        3.14        4.00      0.95 o 
  -6 -10   9        0.02       -0.02      0.68 o 
  -5 -10   9        0.06        0.46      0.60 o 
  -4 -10   9        5.02        4.02      0.72 o 
  -3 -10   9       10.29       11.39      0.95 o 
  -2 -10   9        0.88        0.97      0.41 o 
  -1 -10   9        6.73        6.16      0.96 o 
   0 -10   9        1.12        0.91      0.52 o 
   1 -10   9        0.70        1.34      0.87 o 
   2 -10   9        0.15        1.71      0.81 o 
   3 -10   9        0.82        1.94      0.83 o 
   4 -10   9        5.77        6.36      1.06 o 
  -6  -9   9        0.30        0.72      0.66 o 
  -5  -9   9        1.83        0.91      0.55 o 
  -4  -9   9        5.81        4.72      0.89 o 
  -3  -9   9        0.00       -0.05      0.41 o 
  -2  -9   9       27.37       31.46      1.08 o 
  -1  -9   9       28.98       29.18      1.02 o 
   0  -9   9        6.18        5.56      0.89 o 
   1  -9   9        0.83        0.94      0.46 o 
   2  -9   9       17.79       16.13      1.48 o 
   3  -9   9       13.74       12.27      1.91 o 
   4  -9   9        0.61       -0.08      0.58 o 
   5  -9   9        2.14        1.86      0.89 o 
  -6  -8   9        0.77        1.88      0.61 o 
  -5  -8   9       18.01       20.00      1.28 o 
  -4  -8   9       20.64       20.70      1.24 o 
  -3  -8   9        0.02        0.27      0.40 o 
  -2  -8   9       30.53       34.80      1.10 o 
  -1  -8   9       61.32       61.91      2.19 o 
   0  -8   9       13.52       12.02      1.31 o 
   1  -8   9        6.12        6.70      0.71 o 
   2  -8   9        5.63        3.90      0.65 o 
   3  -8   9        0.73        0.86      0.59 o 
   4  -8   9        1.63        1.07      0.97 o 
   5  -8   9       15.80       14.66      1.45 o 
   6  -8   9        5.45        6.77      1.17 o 
  -7  -7   9        0.00       -0.22      0.55 o 
  -6  -7   9        4.18        5.54      0.78 o 
  -5  -7   9        5.48        5.32      0.83 o 
  -4  -7   9        1.53        1.17      0.48 o 
  -3  -7   9        1.51        1.27      0.66 o 
  -2  -7   9       14.34       16.09      1.29 o 
  -1  -7   9       87.60       86.89      1.84 o 
   0  -7   9        3.16        3.71      0.55 o 
   1  -7   9       15.66       15.10      1.15 o 
   2  -7   9       13.74       13.56      0.82 o 
   3  -7   9       33.22       33.35      1.36 o 
   4  -7   9        0.02       -0.33      0.43 o 
   5  -7   9       34.52       35.29      1.58 o 
   6  -7   9        8.47        8.64      1.53 o 
  -7  -6   9        5.69        8.42      0.97 o 
  -6  -6   9        0.01        0.64      0.53 o 
  -5  -6   9       13.41       14.10      1.06 o 
  -4  -6   9       12.60       10.18      0.99 o 
  -3  -6   9        1.48        0.39      0.38 o 
  -2  -6   9       12.98       14.21      0.86 o 
  -1  -6   9       75.69       76.64      1.38 o 
   0  -6   9       52.74       45.71      1.00 o 
   1  -6   9        7.80        5.01      0.83 o 
   2  -6   9       15.72       17.65      1.04 o 
   3  -6   9       26.15       30.57      1.09 o 
   4  -6   9        0.76        0.50      0.45 o 
   5  -6   9       24.25       26.76      1.51 o 
   6  -6   9       11.52       12.22      1.17 o 
  -7  -5   9        2.76        2.81      1.09 o 
  -6  -5   9       17.15       21.71      1.49 o 
  -5  -5   9       17.75       21.20      1.40 o 
  -4  -5   9       18.10       16.91      1.65 o 
  -3  -5   9        0.22        0.43      0.39 o 
  -2  -5   9      147.53      141.53      2.04 o 
  -1  -5   9      210.30      200.86      2.50 o 
   0  -5   9       21.41       17.13      0.63 o 
   1  -5   9      432.88      389.86      4.53 o 
   2  -5   9      155.89      144.10      2.69 o 
   3  -5   9        1.93        1.75      0.39 o 
   4  -5   9        7.46        6.48      0.59 o 
   5  -5   9       11.48       13.25      1.08 o 
   6  -5   9        9.72       11.31      2.12 o 
   7  -5   9        0.00        0.38      0.80 o 
  -7  -4   9        0.03        0.85      0.85 o 
  -6  -4   9        4.48        3.58      1.29 o 
  -5  -4   9       14.86       15.76      1.19 o 
  -4  -4   9        4.31        4.85      1.10 o 
  -3  -4   9       13.33       10.55      0.98 o 
  -2  -4   9       86.16       79.63      1.40 o 
  -1  -4   9        0.06       -0.22      0.22 o 
   0  -4   9       10.40       15.04      0.60 o 
   1  -4   9      252.05      249.80      2.40 o 
   2  -4   9      127.80      122.86      1.76 o 
   3  -4   9       18.29       19.64      0.83 o 
   4  -4   9       40.08       36.41      1.06 o 
   5  -4   9       13.24       13.53      0.99 o 
   6  -4   9        0.93        1.35      0.60 o 
   7  -4   9        0.34        0.02      0.78 o 
  -7  -3   9        1.68        1.69      0.86 o 
  -6  -3   9        1.50        2.28      0.80 o 
  -5  -3   9       20.79       21.40      1.35 o 
  -4  -3   9       11.14       10.07      0.90 o 
  -3  -3   9       19.64       20.22      1.07 o 
  -2  -3   9      260.04      255.10      2.91 o 
  -1  -3   9      450.99      453.94      4.47 o 
   0  -3   9       35.06       29.16      0.67 o 
   1  -3   9      121.48      118.34      1.28 o 
   2  -3   9       39.35       41.14      0.95 o 
   3  -3   9        3.01        3.31      0.45 o 
   4  -3   9       11.15       11.73      0.87 o 
   5  -3   9       22.99       21.90      0.98 o 
   6  -3   9       14.88       15.41      1.16 o 
   7  -3   9        0.19        0.69      1.06 o 
  -7  -2   9        1.53        1.44      0.69 o 
  -6  -2   9        1.99        1.98      0.88 o 
  -5  -2   9        9.37        8.91      0.76 o 
  -4  -2   9       21.05       16.85      0.94 o 
  -3  -2   9      195.27      177.39      3.12 o 
  -2  -2   9       93.04       84.17      1.55 o 
  -1  -2   9       63.05       52.79      1.00 o 
   0  -2   9      271.88      275.10      2.58 o 
   1  -2   9      190.86      200.75      1.83 o 
   2  -2   9       65.80       60.47      1.24 o 
   3  -2   9       35.10       32.66      1.18 o 
   4  -2   9      103.75      102.05      1.86 o 
   5  -2   9       13.14       12.73      0.77 o 
   6  -2   9        0.79        1.12      0.64 o 
   7  -2   9        0.00        0.00      0.91 o 
   8  -2   9        0.30        1.24      1.76 o 
  -7  -1   9        0.28       -0.18      0.55 o 
  -6  -1   9        2.59        1.51      0.61 o 
  -5  -1   9       22.49       19.79      1.58 o 
  -4  -1   9        4.70        2.83      0.68 o 
  -3  -1   9       35.28       37.63      1.00 o 
  -2  -1   9       24.90       21.43      1.29 o 
  -1  -1   9       28.53       33.36      0.81 o 
   0  -1   9      171.13      169.46      2.50 o 
   1  -1   9      215.11      224.08      2.08 o 
   2  -1   9       37.48       33.71      0.90 o 
   3  -1   9        3.26        2.91      0.40 o 
   4  -1   9        8.51        8.15      0.64 o 
   5  -1   9       14.80       13.41      0.97 o 
   6  -1   9        0.14       -0.50      0.50 o 
   7  -1   9        1.29        1.05      1.81 o 
   8  -1   9        6.02        6.65      1.16 o 
  -7   0   9        1.21        0.96      0.69 o 
  -6   0   9        6.28        6.62      1.08 o 
  -5   0   9        3.03        3.61      0.64 o 
  -4   0   9       40.57       39.99      1.18 o 
  -3   0   9      194.18      188.87      2.56 o 
  -2   0   9       42.77       37.76      0.93 o 
  -1   0   9       19.53       21.57      0.60 o 
   0   0   9       64.50       73.31      0.92 o 
   1   0   9      170.53      183.16      1.79 o 
   2   0   9      114.73      114.69      1.49 o 
   3   0   9       13.72       15.37      0.73 o 
   4   0   9       63.22       63.90      1.38 o 
   5   0   9        0.54        0.35      0.39 o 
   6   0   9       10.03       12.21      1.04 o 
   7   0   9        2.12        1.08      0.77 o 
   8   0   9        0.00       -0.74      0.74 o 
  -7   1   9        8.27        6.67      0.99 o 
  -6   1   9       38.15       40.40      1.73 o 
  -5   1   9        7.58        8.12      1.31 o 
  -4   1   9       83.83       76.65      2.76 o 
  -3   1   9      187.94      182.96      2.68 o 
  -2   1   9       19.35       19.15      0.84 o 
  -1   1   9       30.79       30.96      0.74 o 
   0   1   9      128.44      116.43      1.23 o 
   1   1   9       17.31       21.15      0.46 o 
   2   1   9       13.19       14.11      0.44 o 
   3   1   9       39.42       44.54      1.07 o 
   4   1   9       56.55       52.94      1.48 o 
   5   1   9        3.99        3.01      0.69 o 
   6   1   9        4.05        4.99      0.77 o 
   7   1   9        1.08        0.57      0.58 o 
   8   1   9        0.41        1.34      0.98 o 
  -7   2   9        5.06        6.51      1.03 o 
  -6   2   9        1.98        2.12      1.13 o 
  -5   2   9        0.77        0.56      0.50 o 
  -4   2   9       39.48       36.78      1.41 o 
  -3   2   9      158.41      151.70      2.87 o 
  -2   2   9       56.26       64.06      1.13 o 
  -1   2   9       77.00       74.05      1.29 o 
   0   2   9      126.23      131.02      1.35 o 
   1   2   9       18.34       22.22      0.54 o 
   2   2   9        5.18        4.86      0.29 o 
   3   2   9       36.41       37.47      1.03 o 
   4   2   9       62.92       65.42      2.42 o 
   5   2   9        0.63        1.34      0.52 o 
   6   2   9       24.89       28.73      1.44 o 
   7   2   9        6.81        6.00      0.87 o 
   8   2   9        0.39        0.61      0.75 o 
  -7   3   9        0.71        0.20      0.64 o 
  -6   3   9        5.80        4.54      0.85 o 
  -5   3   9        2.21        1.74      0.58 o 
  -4   3   9       13.18       14.02      1.08 o 
  -3   3   9      110.47      108.22      2.36 o 
  -2   3   9       96.56       96.17      1.40 o 
  -1   3   9       10.30       13.34      0.51 o 
   0   3   9        4.71        4.34      0.30 o 
   1   3   9       49.12       53.46      0.89 o 
   2   3   9        1.56        1.94      0.34 o 
   3   3   9      103.31      107.80      1.93 o 
   4   3   9       41.10       41.64      1.91 o 
   5   3   9        1.37        2.88      0.60 o 
   6   3   9       13.24       16.00      1.36 o 
   7   3   9        7.60        7.90      0.93 o 
   8   3   9        1.91        1.51      0.68 o 
  -7   4   9        6.30        7.28      1.39 o 
  -6   4   9        0.00        0.73      0.53 o 
  -5   4   9        0.48        0.14      0.49 o 
  -4   4   9        6.98        7.14      0.83 o 
  -3   4   9        9.89       11.14      1.09 o 
  -2   4   9       32.95       35.90      0.96 o 
  -1   4   9        3.82        3.41      0.31 o 
   0   4   9      112.18      112.41      1.38 o 
   1   4   9      113.30      112.21      1.43 o 
   2   4   9        0.20       -0.24      0.24 o 
   3   4   9       18.21       17.98      0.84 o 
   4   4   9        0.78        0.14      0.34 o 
   5   4   9        1.61        1.69      0.56 o 
   6   4   9        2.46        2.21      0.71 o 
   7   4   9        0.06        0.19      0.60 o 
   8   4   9        0.06       -0.34      0.59 o 
  -6   5   9        0.59        0.11      0.73 o 
  -5   5   9        0.43        0.02      0.67 o 
  -4   5   9        0.06        0.06      0.58 o 
  -3   5   9       24.60       25.34      1.91 o 
  -2   5   9       65.80       63.03      1.44 o 
  -1   5   9       16.80       13.00      0.59 o 
   0   5   9        8.98        8.33      0.44 o 
   1   5   9        0.09       -0.23      0.23 o 
   2   5   9        7.57        7.94      0.52 o 
   3   5   9        2.66        2.33      0.50 o 
   4   5   9        7.53        8.71      0.87 o 
   5   5   9        0.04       -0.04      0.50 o 
   6   5   9        0.52        0.44      0.56 o 
   7   5   9        0.15       -0.55      0.55 o 
   8   5   9        0.13        0.39      0.70 o 
  -6   6   9        0.19        0.77      0.77 o 
  -5   6   9        1.57        1.23      0.67 o 
  -4   6   9        6.29        5.13      0.76 o 
  -3   6   9       37.29       36.73      1.40 o 
  -2   6   9        7.82        8.00      0.74 o 
  -1   6   9       53.69       56.15      1.22 o 
   0   6   9        0.01        0.36      0.26 o 
   1   6   9      285.81      292.51      3.52 o 
   2   6   9      126.43      127.34      2.17 o 
   3   6   9        1.01        0.94      0.55 o 
   4   6   9        0.81        0.55      0.40 o 
   5   6   9        1.38       -0.03      0.38 o 
   6   6   9        0.22       -0.50      0.50 o 
   7   6   9        0.16       -0.40      0.62 o 
   8   6   9        0.34        0.58      0.73 o 
  -6   7   9        0.00       -0.38      1.05 o 
  -5   7   9        5.25        6.60      1.07 o 
  -4   7   9        8.49       10.13      1.79 o 
  -3   7   9        0.15        0.69      0.46 o 
  -2   7   9       17.60       20.37      1.13 o 
  -1   7   9       54.61       52.70      1.95 o 
   0   7   9        6.57        5.32      0.56 o 
   1   7   9       17.16       18.03      0.86 o 
   2   7   9       17.52       18.09      1.28 o 
   3   7   9        8.33        7.90      0.72 o 
   4   7   9        0.25        0.39      0.56 o 
   5   7   9        0.22        0.18      0.52 o 
   6   7   9        0.64        0.00      0.58 o 
   7   7   9        1.98        2.55      1.45 o 
   8   7   9        0.64       -0.04      0.70 o 
  -5   8   9        0.23        0.67      0.62 o 
  -4   8   9        0.14        0.17      0.52 o 
  -3   8   9        1.26        1.11      0.79 o 
  -2   8   9        5.95        5.08      0.70 o 
  -1   8   9       44.88       48.82      1.81 o 
   0   8   9       41.58       40.30      2.14 o 
   1   8   9        0.57        0.26      0.35 o 
   2   8   9        3.99        5.09      0.55 o 
   3   8   9        3.21        2.05      0.48 o 
   4   8   9        0.51        0.30      0.41 o 
   5   8   9        0.04        0.01      0.52 o 
   6   8   9        5.25        5.55      1.07 o 
   7   8   9        5.29        4.82      1.03 o 
  -5   9   9        3.38        6.95      1.24 o 
  -4   9   9        0.82        0.32      0.59 o 
  -3   9   9        3.77        3.22      0.71 o 
  -2   9   9        2.85        2.20      0.62 o 
  -1   9   9        0.00       -0.51      0.54 o 
   0   9   9        2.50        2.17      0.73 o 
   1   9   9        1.81        0.86      0.45 o 
   2   9   9        0.08        0.41      0.36 o 
   3   9   9        0.35        0.52      0.41 o 
   4   9   9        0.45        0.92      0.47 o 
   5   9   9        0.00        0.18      0.43 o 
   6   9   9        0.01       -0.28      0.61 o 
   7   9   9        0.55        1.48      0.79 o 
  -5  10   9        3.03        1.05      1.59 o 
  -4  10   9        0.38        0.70      0.61 o 
  -3  10   9        5.54        5.97      0.91 o 
  -2  10   9        5.18        4.56      0.99 o 
  -1  10   9        0.61        0.76      0.75 o 
   0  10   9        0.00        0.95      0.64 o 
   1  10   9        2.28        3.19      0.84 o 
   2  10   9        1.04        0.63      0.43 o 
   3  10   9        0.00        0.12      0.37 o 
   4  10   9        1.76        1.21      0.53 o 
   5  10   9        3.81        2.85      0.68 o 
   6  10   9        0.57       -0.09      0.54 o 
   7  10   9        0.07        0.72      0.87 o 
  -4  11   9        0.76        0.98      0.88 o 
  -3  11   9        1.12        0.93      0.85 o 
  -2  11   9        0.12        0.60      0.71 o 
  -1  11   9        0.63        1.33      1.24 o 
   0  11   9        1.51        1.33      0.77 o 
   1  11   9        0.14       -0.02      1.05 o 
   2  11   9        0.49        0.36      0.65 o 
   3  11   9        0.12        0.67      0.50 o 
   4  11   9        2.38        2.98      0.81 o 
   5  11   9        0.89        0.66      0.57 o 
   6  11   9        0.04       -0.09      0.64 o 
  -3  12   9        0.03        0.30      0.73 o 
  -2  12   9        1.49        0.98      0.83 o 
  -1  12   9        1.19        2.24      0.95 o 
   0  12   9        1.81        2.45      1.06 o 
   1  12   9        1.50        1.13      0.75 o 
   2  12   9        3.02        3.42      1.72 o 
   3  12   9        2.02        1.34      0.65 o 
   4  12   9        0.10        0.22      0.53 o 
   5  12   9        0.06        0.56      0.55 o 
   6  12   9        0.03        0.43      0.65 o 
  -2  13   9        0.02        1.67      0.86 o 
  -1  13   9        0.08        0.82      0.76 o 
   0  13   9        0.07        0.58      1.29 o 
   1  13   9        1.56        1.86      0.83 o 
   2  13   9        2.08        0.31      1.48 o 
   3  13   9        0.92        1.01      1.07 o 
   4  13   9        0.23        1.21      0.61 o 
   5  13   9        0.06        0.83      0.63 o 
  -1  14   9        0.61        1.57      0.97 o 
   0  14   9        0.00        0.15      0.73 o 
   1  14   9        1.15        0.99      0.79 o 
   2  14   9        0.65        1.32      0.82 o 
   3  14   9        0.01        0.94      0.70 o 
   4  14   9        0.01        0.33      0.74 o 
   1  15   9        2.73        2.47      0.97 o 
   2  15   9        0.06        0.16      0.76 o 
  -2 -13  10        0.84        2.69      1.39 o 
  -1 -13  10        0.53        1.82      0.64 o 
   0 -13  10        1.61        1.79      0.96 o 
   1 -13  10        1.98        2.66      0.95 o 
  -4 -12  10        1.35        2.70      1.09 o 
  -3 -12  10        1.41        1.31      0.76 o 
  -2 -12  10        0.39        0.12      0.45 o 
  -1 -12  10        4.49        7.17      1.10 o 
   0 -12  10        3.45        3.84      1.01 o 
   1 -12  10        0.35        0.66      0.85 o 
   2 -12  10        0.00        0.61      0.83 o 
  -5 -11  10        1.98        0.53      1.00 o 
  -4 -11  10        0.33        0.62      0.61 o 
  -3 -11  10        6.84        6.00      1.13 o 
  -2 -11  10        5.97        5.75      0.87 o 
  -1 -11  10        0.01        0.15      0.50 o 
   0 -11  10       22.11       26.50      1.68 o 
   1 -11  10       38.15       41.96      3.33 o 
   2 -11  10        0.28       -0.12      0.66 o 
   3 -11  10        5.55        5.24      1.69 o 
  -5 -10  10        0.31        0.41      0.60 o 
  -4 -10  10        2.34        1.13      0.55 o 
  -3 -10  10        5.89        5.67      0.78 o 
  -2 -10  10        2.63        3.74      0.59 o 
  -1 -10  10        1.38        0.65      0.48 o 
   0 -10  10        3.64        2.03      0.60 o 
   1 -10  10       14.83       12.94      1.04 o 
   2 -10  10        2.27        1.73      0.90 o 
   3 -10  10        2.75        2.69      1.27 o 
   4 -10  10       12.33       14.86      3.10 o 
  -6  -9  10        0.79        0.18      0.61 o 
  -5  -9  10        0.06        0.29      0.52 o 
  -4  -9  10        5.02        6.08      0.82 o 
  -3  -9  10        3.32        3.94      0.92 o 
  -2  -9  10        0.89        0.27      0.36 o 
  -1  -9  10        0.75        0.89      0.52 o 
   0  -9  10        0.27        0.69      0.71 o 
   1  -9  10        8.67       10.06      0.90 o 
   2  -9  10        8.07        9.02      1.10 o 
   3  -9  10        2.57        0.88      0.78 o 
   4  -9  10        6.16        6.19      1.05 o 
   5  -9  10        0.20       -0.13      0.69 o 
  -6  -8  10        1.32        2.03      0.66 o 
  -5  -8  10        0.86        0.43      0.67 o 
  -4  -8  10       11.11       12.58      1.51 o 
  -3  -8  10       15.18       14.29      1.05 o 
  -2  -8  10        0.03        0.08      0.33 o 
  -1  -8  10       20.41       23.38      1.09 o 
   0  -8  10       10.89       13.73      1.37 o 
   1  -8  10        8.22        7.71      0.78 o 
   2  -8  10       12.65       13.50      1.01 o 
   3  -8  10        0.35        0.59      0.56 o 
   4  -8  10        0.01       -0.36      0.84 o 
   5  -8  10        1.94        1.68      0.83 o 
  -6  -7  10        0.58        0.53      0.55 o 
  -5  -7  10        0.36        0.45      0.48 o 
  -4  -7  10       23.34       22.78      1.50 o 
  -3  -7  10       43.59       43.60      1.53 o 
  -2  -7  10        0.80        0.28      0.32 o 
  -1  -7  10       11.34        9.88      0.69 o 
   0  -7  10       34.31       31.37      1.34 o 
   1  -7  10       39.31       39.42      1.34 o 
   2  -7  10        4.97        5.30      0.68 o 
   3  -7  10       27.62       29.33      1.20 o 
   4  -7  10        0.32        0.77      0.53 o 
   5  -7  10        6.08        5.50      0.88 o 
   6  -7  10        0.14       -0.05      0.78 o 
  -7  -6  10        2.16        2.68      0.92 o 
  -6  -6  10        1.33        2.12      0.61 o 
  -5  -6  10        1.06        0.22      0.49 o 
  -4  -6  10        0.17        0.24      0.79 o 
  -3  -6  10       13.15       13.38      1.10 o 
  -2  -6  10       11.98       12.07      0.84 o 
  -1  -6  10        6.51        5.69      0.51 o 
   0  -6  10       86.74       83.75      1.89 o 
   1  -6  10       32.21       28.84      1.13 o 
   2  -6  10       13.85       15.71      1.04 o 
   3  -6  10       37.26       38.97      1.19 o 
   4  -6  10        7.55        7.10      1.05 o 
   5  -6  10        2.88        2.73      0.95 o 
   6  -6  10        2.65        1.45      0.71 o 
  -7  -5  10        0.67        1.77      0.86 o 
  -6  -5  10        0.55        0.66      0.65 o 
  -5  -5  10        0.43        0.92      0.56 o 
  -4  -5  10       26.95       28.78      1.62 o 
  -3  -5  10       47.92       49.77      2.61 o 
  -2  -5  10        1.25        1.81      0.42 o 
  -1  -5  10        6.64        5.64      0.79 o 
   0  -5  10        0.76       -0.07      0.22 o 
   1  -5  10        5.74        2.26      0.50 o 
   2  -5  10        0.35        0.81      0.33 o 
   3  -5  10       10.91       11.14      0.70 o 
   4  -5  10        6.75        6.59      0.62 o 
   5  -5  10        5.31        4.01      0.72 o 
   6  -5  10        3.60        3.30      0.77 o 
   7  -5  10        0.14        0.38      1.08 o 
  -7  -4  10        0.17       -0.23      0.85 o 
  -6  -4  10        5.41        7.26      0.97 o 
  -5  -4  10       17.42       23.73      1.50 o 
  -4  -4  10       18.41       20.07      1.30 o 
  -3  -4  10       22.99       20.50      1.17 o 
  -2  -4  10        0.03       -0.06      0.44 o 
  -1  -4  10       23.54       22.21      0.97 o 
   0  -4  10       13.93       13.43      0.78 o 
   1  -4  10       33.22       32.39      1.13 o 
   2  -4  10        0.33       -0.13      0.28 o 
   3  -4  10        1.80        2.26      0.40 o 
   4  -4  10        1.03        0.62      0.37 o 
   5  -4  10        0.17        0.07      0.41 o 
   6  -4  10        0.09       -0.66      0.66 o 
   7  -4  10        0.09        1.71      0.85 o 
  -7  -3  10       10.94        9.32      1.48 o 
  -6  -3  10       10.52       10.20      1.44 o 
  -5  -3  10        0.98        1.39      0.59 o 
  -4  -3  10       58.05       55.70      1.76 o 
  -3  -3  10       15.28       14.81      1.37 o 
  -2  -3  10      285.79      263.51      3.44 o 
  -1  -3  10      583.29      554.45      5.63 o 
   0  -3  10        3.42        4.92      0.42 o 
   1  -3  10      147.23      145.71      2.48 o 
   2  -3  10       69.85       70.31      1.28 o 
   3  -3  10       28.73       27.65      0.87 o 
   4  -3  10        5.42        5.19      0.54 o 
   5  -3  10        8.37        9.96      0.75 o 
   6  -3  10       18.17       20.72      1.42 o 
   7  -3  10        2.35        1.40      0.83 o 
  -7  -2  10        8.90       11.51      1.64 o 
  -6  -2  10        0.48        0.24      0.53 o 
  -5  -2  10        4.17        4.77      0.98 o 
  -4  -2  10        2.36        2.62      0.62 o 
  -3  -2  10        2.50        2.39      0.50 o 
  -2  -2  10        0.18        0.14      0.27 o 
  -1  -2  10      106.35       96.21      1.48 o 
   0  -2  10      189.92      180.13      2.06 o 
   1  -2  10       17.46       16.00      0.52 o 
   2  -2  10       92.12       93.05      1.63 o 
   3  -2  10        2.06        1.24      0.38 o 
   4  -2  10        3.86        4.56      0.55 o 
   5  -2  10       11.67       12.60      0.79 o 
   6  -2  10       10.92        8.82      1.01 o 
   7  -2  10        0.64       -0.64      0.64 o 
  -7  -1  10        1.85        1.48      0.68 o 
  -6  -1  10        0.02        0.34      0.57 o 
  -5  -1  10       13.16       14.28      1.19 o 
  -4  -1  10       18.38       16.89      0.96 o 
  -3  -1  10        5.52        5.06      0.78 o 
  -2  -1  10        0.75        0.87      0.30 o 
  -1  -1  10       20.71       23.72      0.83 o 
   0  -1  10       31.23       31.32      0.74 o 
   1  -1  10       19.90       20.75      0.65 o 
   2  -1  10        0.53       -0.04      0.40 o 
   3  -1  10      253.49      254.11      3.21 o 
   4  -1  10      387.17      369.02      4.38 o 
   5  -1  10       15.59       13.85      1.02 o 
   6  -1  10       12.72       13.58      1.10 o 
   7  -1  10        0.60       -0.68      0.68 o 
   8  -1  10        0.61        0.95      1.31 o 
  -7   0  10        0.04       -0.61      0.61 o 
  -6   0  10        2.71        1.52      1.51 o 
  -5   0  10        3.52        2.44      0.65 o 
  -4   0  10        7.58        5.44      0.59 o 
  -3   0  10       11.23        9.56      0.74 o 
  -2   0  10        0.01        0.06      0.21 o 
  -1   0  10       15.25       14.62      0.66 o 
   0   0  10        5.90        8.49      0.46 o 
   1   0  10       62.90       54.62      0.92 o 
   2   0  10       36.14       36.23      0.94 o 
   3   0  10        1.34        0.61      0.30 o 
   4   0  10        8.28        7.88      0.91 o 
   5   0  10        5.27        4.45      0.66 o 
   6   0  10        1.92        0.95      0.54 o 
   7   0  10        2.84        4.20      0.95 o 
   8   0  10        0.02        2.32      0.86 o 
  -7   1  10        1.13        1.01      0.75 o 
  -6   1  10       18.97       21.89      1.92 o 
  -5   1  10       13.00       14.65      1.19 o 
  -4   1  10        4.33        6.21      0.78 o 
  -3   1  10       27.23       27.64      0.96 o 
  -2   1  10       12.39        9.40      0.55 o 
  -1   1  10        7.77        7.34      0.53 o 
   0   1  10       32.25       40.58      0.74 o 
   1   1  10       21.33       31.42      0.60 o 
   2   1  10       11.94       12.93      0.56 o 
   3   1  10       39.41       39.26      1.00 o 
   4   1  10        5.53        5.35      0.65 o 
   5   1  10        3.25        2.54      0.57 o 
   6   1  10        0.08       -0.43      0.43 o 
   7   1  10        0.32        0.44      0.58 o 
   8   1  10        1.13        1.19      0.84 o 
  -7   2  10        0.38        0.49      0.72 o 
  -6   2  10        1.73        3.97      0.86 o 
  -5   2  10        5.94        6.84      0.93 o 
  -4   2  10        0.22        0.32      0.42 o 
  -3   2  10       15.24       16.36      1.07 o 
  -2   2  10       19.05       18.01      0.66 o 
  -1   2  10       20.52       20.49      0.66 o 
   0   2  10       58.84       61.32      1.28 o 
   1   2  10       34.58       33.82      0.64 o 
   2   2  10      148.55      140.85      1.90 o 
   3   2  10        6.91        6.81      0.64 o 
   4   2  10       22.86       25.93      1.16 o 
   5   2  10        0.35        0.33      0.39 o 
   6   2  10        0.47       -0.13      0.51 o 
   7   2  10        0.01       -0.10      0.55 o 
   8   2  10        0.26        1.31      0.81 o 
  -7   3  10        0.08       -0.62      0.62 o 
  -6   3  10        1.05        2.18      0.73 o 
  -5   3  10        2.64        4.74      0.80 o 
  -4   3  10        0.11        0.40      0.44 o 
  -3   3  10        0.73        0.77      0.45 o 
  -2   3  10       10.71        9.09      0.57 o 
  -1   3  10      107.66      112.21      1.44 o 
   0   3  10      107.25      117.36      1.60 o 
   1   3  10        1.96        1.17      0.22 o 
   2   3  10       58.77       55.38      1.58 o 
   3   3  10        2.80        3.58      0.68 o 
   4   3  10        8.44        6.89      1.16 o 
   5   3  10        3.29        2.68      0.67 o 
   6   3  10        0.22        0.34      0.48 o 
   7   3  10        3.14        3.13      0.73 o 
   8   3  10        3.19        3.38      1.12 o 
  -6   4  10        0.41        0.84      0.73 o 
  -5   4  10       14.40       13.84      1.34 o 
  -4   4  10        8.36        8.07      0.88 o 
  -3   4  10       15.73       17.50      1.17 o 
  -2   4  10       10.94       10.67      0.72 o 
  -1   4  10       35.66       35.37      0.76 o 
   0   4  10       56.92       63.90      1.03 o 
   1   4  10        0.43       -0.14      0.26 o 
   2   4  10        0.25        0.30      0.31 o 
   3   4  10        5.61        5.44      0.57 o 
   4   4  10        3.10        2.74      0.63 o 
   5   4  10        6.63        6.51      1.12 o 
   6   4  10        5.79        4.28      0.84 o 
   7   4  10        2.74        1.77      0.70 o 
   8   4  10        0.29        0.06      0.62 o 
  -6   5  10        1.21        0.78      0.64 o 
  -5   5  10        3.03        2.01      0.61 o 
  -4   5  10       14.97       14.08      1.16 o 
  -3   5  10       18.71       19.75      1.25 o 
  -2   5  10        0.46        0.27      0.33 o 
  -1   5  10        0.60        1.07      0.27 o 
   0   5  10        3.87        4.54      0.44 o 
   1   5  10        5.82        6.51      0.54 o 
   2   5  10        0.19        0.63      0.34 o 
   3   5  10        1.45        1.70      0.42 o 
   4   5  10        0.01        0.02      0.55 o 
   5   5  10        0.64        0.00      0.48 o 
   6   5  10        1.56        1.94      0.87 o 
   7   5  10        1.64       -0.09      0.61 o 
   8   5  10        0.38        0.34      0.67 o 
  -6   6  10        0.01        0.69      0.67 o 
  -5   6  10        4.93        5.99      1.02 o 
  -4   6  10        0.08        0.44      0.50 o 
  -3   6  10       56.24       51.52      2.50 o 
  -2   6  10       51.18       57.22      1.46 o 
  -1   6  10        2.55        2.40      0.42 o 
   0   6  10        0.10        0.19      0.31 o 
   1   6  10        3.45        2.96      0.44 o 
   2   6  10       19.12       22.56      0.88 o 
   3   6  10        0.76       -0.14      0.36 o 
   4   6  10       20.68       22.45      1.08 o 
   5   6  10       26.04       26.53      2.59 o 
   6   6  10        6.03        4.84      0.89 o 
   7   6  10        0.55       -0.53      0.53 o 
   8   6  10        0.00        0.10      0.72 o 
  -6   7  10        0.04        0.62      0.92 o 
  -5   7  10        0.11        0.21      0.55 o 
  -4   7  10        0.00       -0.49      0.49 o 
  -3   7  10        0.50        0.69      0.57 o 
  -2   7  10        0.75        0.84      0.57 o 
  -1   7  10        1.14        1.00      0.38 o 
   0   7  10        1.03        0.48      0.49 o 
   1   7  10        2.48        2.11      0.41 o 
   2   7  10        0.00        0.02      0.37 o 
   3   7  10        4.14        3.67      0.58 o 
   4   7  10        7.55        7.00      0.76 o 
   5   7  10        8.42        8.96      1.05 o 
   6   7  10        2.47       -0.17      0.64 o 
   7   7  10        0.19       -0.10      0.63 o 
  -5   8  10        1.32        2.09      1.48 o 
  -4   8  10        3.11        3.10      0.74 o 
  -3   8  10        0.15        0.20      0.50 o 
  -2   8  10        0.34        0.40      0.61 o 
  -1   8  10        2.91        1.43      0.65 o 
   0   8  10        0.02       -0.41      0.44 o 
   1   8  10        0.85        1.42      0.51 o 
   2   8  10       65.17       60.09      1.60 o 
   3   8  10       78.30       67.85      1.78 o 
   4   8  10        2.70        3.39      0.61 o 
   5   8  10        1.93        3.14      0.64 o 
   6   8  10        0.03        0.28      0.59 o 
   7   8  10        1.00        0.85      0.80 o 
  -5   9  10        0.93        1.92      0.82 o 
  -4   9  10        0.13        0.59      0.58 o 
  -3   9  10        0.70        0.55      0.54 o 
  -2   9  10        0.09        0.17      0.58 o 
  -1   9  10        0.05        0.50      0.60 o 
   0   9  10        2.97        3.12      0.76 o 
   1   9  10        6.46        5.24      0.89 o 
   2   9  10        2.12        0.88      0.45 o 
   3   9  10        0.69        0.54      0.63 o 
   4   9  10        0.37        0.17      0.46 o 
   5   9  10        0.07        0.04      0.47 o 
   6   9  10        0.54       -0.28      0.61 o 
   7   9  10        0.18       -0.11      0.66 o 
  -4  10  10        0.00        0.84      0.60 o 
  -3  10  10        0.17       -0.07      0.50 o 
  -2  10  10        0.38        0.73      0.71 o 
  -1  10  10        0.67        0.62      0.67 o 
   0  10  10        2.31        1.81      0.69 o 
   1  10  10        1.46        0.59      0.61 o 
   2  10  10        0.05       -0.41      0.41 o 
   3  10  10        0.19        0.93      0.49 o 
   4  10  10        1.44        2.97      0.66 o 
   5  10  10        0.34        0.21      0.51 o 
   6  10  10        0.03       -0.04      0.64 o 
   7  10  10        0.47        0.83      0.79 o 
  -4  11  10        0.50        0.79      0.87 o 
  -3  11  10        0.75        1.02      0.84 o 
  -2  11  10        0.52        0.68      0.72 o 
  -1  11  10        0.02        0.25      0.66 o 
   0  11  10        1.71        0.27      0.69 o 
   1  11  10        1.72        0.71      0.99 o 
   2  11  10        0.39       -0.32      0.51 o 
   3  11  10        0.00        0.56      0.48 o 
   4  11  10        0.01        0.38      0.48 o 
   5  11  10        0.09       -0.67      0.67 o 
   6  11  10        0.30        1.24      1.24 o 
  -3  12  10        1.13        0.94      0.90 o 
  -2  12  10        3.68        4.34      1.08 o 
  -1  12  10        0.12        1.55      0.77 o 
   0  12  10        1.37        2.00      0.83 o 
   1  12  10        0.09        0.18      0.67 o 
   2  12  10        0.96        0.54      0.69 o 
   3  12  10        0.03        0.08      0.59 o 
   4  12  10        0.03       -0.46      0.46 o 
   5  12  10        0.10        0.37      0.53 o 
   6  12  10        1.01        1.62      0.83 o 
  -2  13  10        0.11        0.93      0.95 o 
  -1  13  10        0.52        3.18      1.17 o 
   0  13  10        1.94        1.62      0.81 o 
   1  13  10        0.60        1.02      0.73 o 
   2  13  10        0.04        1.42      0.75 o 
   3  13  10        0.01        0.71      0.68 o 
   4  13  10        0.03       -0.93      0.93 o 
   5  13  10        0.06       -0.21      0.59 o 
  -1  14  10        0.13        0.66      0.86 o 
   0  14  10        1.23        1.29      0.95 o 
   1  14  10        0.88        1.22      1.98 o 
   2  14  10        0.09        0.39      0.69 o 
   3  14  10        0.15       -0.44      0.89 o 
   4  14  10        0.01        0.93      0.83 o 
  -3 -12  11        0.19        2.79      0.97 o 
  -2 -12  11        0.11        0.59      0.56 o 
  -1 -12  11        1.84        1.49      0.62 o 
   0 -12  11        1.96        2.54      0.98 o 
   1 -12  11        0.00        0.43      0.68 o 
   2 -12  11        0.62        0.67      1.24 o 
  -4 -11  11        0.04        0.01      0.83 o 
  -3 -11  11        0.18        1.54      0.81 o 
  -2 -11  11        0.14        0.45      0.64 o 
  -1 -11  11        0.19        0.22      0.82 o 
   0 -11  11        7.04        7.93      0.94 o 
   1 -11  11        7.82        7.35      1.09 o 
   2 -11  11        0.95        1.70      0.84 o 
   3 -11  11        3.61        2.95      1.25 o 
  -5 -10  11        0.00        0.60      0.71 o 
  -4 -10  11        0.02        0.70      0.78 o 
  -3 -10  11        0.26        0.23      0.50 o 
  -2 -10  11        0.53        1.43      0.59 o 
  -1 -10  11        0.19        0.55      0.49 o 
   0 -10  11        9.04        9.87      1.07 o 
   1 -10  11       15.78       16.53      1.20 o 
   2 -10  11        0.30        0.34      0.62 o 
   3 -10  11        2.41        3.39      1.46 o 
   4 -10  11        0.41        2.47      1.06 o 
  -5  -9  11        0.00        0.10      0.57 o 
  -4  -9  11        0.15        0.00      0.52 o 
  -3  -9  11        2.19        3.14      0.83 o 
  -2  -9  11       20.80       23.85      1.18 o 
  -1  -9  11       27.85       27.47      1.51 o 
   0  -9  11        0.25       -0.19      0.46 o 
   1  -9  11       17.28       20.43      1.29 o 
   2  -9  11        3.15        2.62      0.80 o 
   3  -9  11        0.06       -0.62      1.32 o 
   4  -9  11        2.55        4.01      1.14 o 
  -6  -8  11        0.83        0.72      0.67 o 
  -5  -8  11        0.46        0.17      0.51 o 
  -4  -8  11        0.09       -0.03      0.45 o 
  -3  -8  11        0.01       -0.23      0.42 o 
  -2  -8  11        0.23       -0.32      0.32 o 
  -1  -8  11        8.11        5.20      0.84 o 
   0  -8  11        2.15        2.98      0.68 o 
   1  -8  11       41.92       42.85      1.50 o 
   2  -8  11       29.50       33.48      1.38 o 
   3  -8  11        0.02        0.51      0.56 o 
   4  -8  11        0.08        1.46      0.83 o 
   5  -8  11        0.78        0.69      0.85 o 
  -6  -7  11        1.78        1.30      0.62 o 
  -5  -7  11        3.58        4.09      0.74 o 
  -4  -7  11        0.00       -0.19      0.37 o 
  -3  -7  11        4.28        6.37      0.77 o 
  -2  -7  11       20.10       23.73      1.11 o 
  -1  -7  11       31.55       32.00      1.40 o 
   0  -7  11        1.18        1.71      0.74 o 
   1  -7  11        9.63        8.43      1.15 o 
   2  -7  11       13.00       15.32      1.06 o 
   3  -7  11        9.69       11.80      0.98 o 
   4  -7  11        1.24        0.52      0.60 o 
   5  -7  11        1.44        1.74      0.76 o 
  -6  -6  11        0.33       -0.25      0.48 o 
  -5  -6  11       15.40       14.99      1.47 o 
  -4  -6  11       29.19       34.22      2.02 o 
  -3  -6  11        0.21        1.20      0.52 o 
  -2  -6  11       51.14       54.53      1.50 o 
  -1  -6  11       53.02       59.21      1.36 o 
   0  -6  11        6.02        5.40      0.68 o 
   1  -6  11        2.66        1.98      0.52 o 
   2  -6  11       17.29       16.21      1.06 o 
   3  -6  11        0.99        0.74      0.48 o 
   4  -6  11        3.05        1.75      0.57 o 
   5  -6  11        5.03        4.20      1.29 o 
   6  -6  11        6.86        7.32      1.23 o 
  -6  -5  11        6.02        5.64      0.93 o 
  -5  -5  11       10.19        9.08      1.82 o 
  -4  -5  11        1.27        1.11      0.50 o 
  -3  -5  11       31.25       31.23      1.36 o 
  -2  -5  11       21.82       25.20      1.03 o 
  -1  -5  11       20.37       23.07      1.18 o 
   0  -5  11       15.89       13.63      1.03 o 
   1  -5  11       14.38       13.09      0.95 o 
   2  -5  11       41.29       35.18      1.27 o 
   3  -5  11        2.26        1.41      0.40 o 
   4  -5  11        0.22       -0.19      0.38 o 
   5  -5  11        1.88        2.49      0.63 o 
   6  -5  11       10.34       10.71      1.10 o 
  -7  -4  11        1.73        0.48      0.97 o 
  -6  -4  11        3.11        2.91      1.96 o 
  -5  -4  11        0.61       -0.17      0.58 o 
  -4  -4  11        3.71        1.85      0.97 o 
  -3  -4  11        0.95        1.36      0.50 o 
  -2  -4  11        4.99        4.83      0.67 o 
  -1  -4  11        7.00       10.11      0.75 o 
   0  -4  11        7.11        8.13      0.51 o 
   1  -4  11        1.44        0.21      0.40 o 
   2  -4  11        0.75        0.40      0.41 o 
   3  -4  11        0.08        0.40      0.33 o 
   4  -4  11        1.43        1.43      0.41 o 
   5  -4  11       11.00       11.66      0.93 o 
   6  -4  11        7.36        7.13      1.13 o 
   7  -4  11        0.16        0.00      0.84 o 
  -7  -3  11        3.05        3.99      1.23 o 
  -6  -3  11       25.46       24.72      2.10 o 
  -5  -3  11       20.79       27.47      1.50 o 
  -4  -3  11        0.13        0.64      0.48 o 
  -3  -3  11        0.21        0.68      0.41 o 
  -2  -3  11        0.03        0.36      0.39 o 
  -1  -3  11       57.26       60.05      1.31 o 
   0  -3  11       29.78       33.02      0.89 o 
   1  -3  11       43.54       38.42      1.23 o 
   2  -3  11      103.88      101.05      1.62 o 
   3  -3  11        4.72        3.56      0.45 o 
   4  -3  11       21.90       21.63      0.98 o 
   5  -3  11        5.15        5.09      0.80 o 
   6  -3  11        0.00       -0.13      0.55 o 
   7  -3  11        0.06        0.46      0.80 o 
  -7  -2  11        1.59        2.07      1.11 o 
  -6  -2  11        1.61        2.12      0.88 o 
  -5  -2  11        2.44        1.01      0.81 o 
  -4  -2  11        0.19        1.03      0.45 o 
  -3  -2  11       14.29       13.81      1.77 o 
  -2  -2  11        3.70        1.86      0.48 o 
  -1  -2  11      174.62      164.02      2.15 o 
   0  -2  11       90.18       85.86      1.57 o 
   1  -2  11        8.11        7.83      0.92 o 
   2  -2  11       31.94       33.52      0.99 o 
   3  -2  11        3.57        3.50      0.74 o 
   4  -2  11       15.08       15.99      1.20 o 
   5  -2  11        9.36        9.73      0.84 o 
   6  -2  11        0.18        1.32      0.64 o 
   7  -2  11        0.36        1.76      0.87 o 
  -7  -1  11        0.02       -0.03      0.74 o 
  -6  -1  11        0.32        0.39      0.62 o 
  -5  -1  11        1.09        1.02      0.56 o 
  -4  -1  11        0.22        0.11      0.38 o 
  -3  -1  11       10.77       10.30      0.89 o 
  -2  -1  11       34.44       32.45      1.10 o 
  -1  -1  11       31.92       36.92      1.05 o 
   0  -1  11        1.58        2.68      0.39 o 
   1  -1  11       68.46       71.23      1.85 o 
   2  -1  11        1.79        1.78      0.38 o 
   3  -1  11      162.93      152.94      2.33 o 
   4  -1  11      105.20      100.89      1.91 o 
   5  -1  11        6.57        7.53      1.10 o 
   6  -1  11        0.38        0.66      0.55 o 
   7  -1  11        0.12        0.34      0.62 o 
  -7   0  11        0.03        0.02      0.74 o 
  -6   0  11        0.01        0.04      0.57 o 
  -5   0  11        1.04        0.40      0.57 o 
  -4   0  11        0.33       -0.38      0.38 o 
  -3   0  11       62.92       56.29      1.43 o 
  -2   0  11       86.06       78.09      1.55 o 
  -1   0  11        0.13        0.04      0.27 o 
   0   0  11       92.95       88.78      1.41 o 
   1   0  11      173.09      168.53      2.17 o 
   2   0  11       20.99       21.02      0.85 o 
   3   0  11       33.38       33.39      1.00 o 
   4   0  11       65.53       63.74      1.73 o 
   5   0  11       13.63       10.59      0.98 o 
   6   0  11        1.02        1.79      0.67 o 
   7   0  11        1.20        1.14      0.65 o 
  -7   1  11        0.00       -0.53      0.68 o 
  -6   1  11        0.25        0.80      0.60 o 
  -5   1  11        0.39       -0.35      0.49 o 
  -4   1  11        0.42       -0.39      0.40 o 
  -3   1  11        8.92       12.08      0.81 o 
  -2   1  11       10.40       10.36      0.60 o 
  -1   1  11       24.80       23.66      0.82 o 
   0   1  11      110.74      120.17      1.89 o 
   1   1  11      194.02      193.02      2.09 o 
   2   1  11      135.70      133.28      1.77 o 
   3   1  11        0.43        0.64      0.39 o 
   4   1  11       32.64       31.77      1.65 o 
   5   1  11        0.00        0.32      0.47 o 
   6   1  11        5.41        4.46      0.97 o 
   7   1  11        1.34        0.34      0.59 o 
   8   1  11        2.03       -0.28      1.82 o 
  -7   2  11        0.18        1.33      1.27 o 
  -6   2  11        0.56        0.24      0.62 o 
  -5   2  11        0.05        0.28      0.49 o 
  -4   2  11        2.76        2.82      0.66 o 
  -3   2  11       42.18       45.78      1.60 o 
  -2   2  11       39.88       46.55      1.35 o 
  -1   2  11       31.37       29.32      0.92 o 
   0   2  11       74.31       79.11      1.29 o 
   1   2  11        1.06        0.78      0.22 o 
   2   2  11       21.15       20.49      1.07 o 
   3   2  11        5.18        5.43      0.64 o 
   4   2  11       28.47       28.53      1.16 o 
   5   2  11       10.61        8.61      0.87 o 
   6   2  11        2.62        2.17      0.65 o 
   7   2  11        4.96        6.52      1.44 o 
   8   2  11        0.17        0.12      0.69 o 
  -6   3  11        4.31        2.34      1.06 o 
  -5   3  11        5.96        4.97      0.85 o 
  -4   3  11        2.49        1.25      0.53 o 
  -3   3  11       65.24       65.75      1.92 o 
  -2   3  11       23.76       25.49      0.95 o 
  -1   3  11       53.57       58.84      1.15 o 
   0   3  11       78.06       82.54      1.34 o 
   1   3  11        0.25        0.35      0.22 o 
   2   3  11        2.25        2.42      0.38 o 
   3   3  11        2.79        3.33      0.53 o 
   4   3  11        9.85        9.71      0.85 o 
   5   3  11        3.52        1.81      0.56 o 
   6   3  11        0.02        0.99      0.57 o 
   7   3  11        0.08       -0.34      0.58 o 
   8   3  11        0.24        0.94      0.68 o 
  -6   4  11        0.62        0.31      0.63 o 
  -5   4  11        5.07        4.87      0.88 o 
  -4   4  11       10.55       10.92      1.06 o 
  -3   4  11       13.81       14.82      1.12 o 
  -2   4  11       33.97       33.63      1.28 o 
  -1   4  11        1.41        1.56      0.30 o 
   0   4  11       58.09       59.58      1.14 o 
   1   4  11        9.28       13.01      0.63 o 
   2   4  11        7.38        9.42      0.70 o 
   3   4  11        0.30        0.18      0.26 o 
   4   4  11        1.88        0.67      0.49 o 
   5   4  11        0.04        0.15      0.50 o 
   6   4  11        9.40       11.64      1.07 o 
   7   4  11        5.95        6.56      1.26 o 
   8   4  11        0.05        0.28      0.60 o 
  -6   5  11        0.10        0.03      0.64 o 
  -5   5  11        0.12        0.54      0.78 o 
  -4   5  11        7.14        7.97      0.95 o 
  -3   5  11       19.81       22.45      1.27 o 
  -2   5  11       22.38       23.82      0.97 o 
  -1   5  11        3.09        2.98      0.64 o 
   0   5  11        6.84        8.97      0.49 o 
   1   5  11        0.86        2.76      0.66 o 
   2   5  11        1.87        2.77      0.48 o 
   3   5  11        4.91        6.46      0.63 o 
   4   5  11       19.67       19.93      1.38 o 
   5   5  11        2.56        2.56      0.94 o 
   6   5  11        5.95        6.55      1.06 o 
   7   5  11        3.67        1.86      0.78 o 
  -6   6  11        0.64        0.12      0.70 o 
  -5   6  11        2.70        3.08      0.79 o 
  -4   6  11        0.10        0.39      0.52 o 
  -3   6  11       14.95       14.81      1.18 o 
  -2   6  11        1.73        1.48      0.59 o 
  -1   6  11        0.65        0.18      0.33 o 
   0   6  11        4.07        4.58      0.53 o 
   1   6  11        1.69        1.88      0.41 o 
   2   6  11        6.91        6.72      0.68 o 
   3   6  11        1.40        1.08      0.43 o 
   4   6  11        4.25        4.06      0.88 o 
   5   6  11        6.66        7.18      1.02 o 
   6   6  11        4.89        4.16      0.87 o 
   7   6  11        1.25        0.75      0.70 o 
  -5   7  11        0.04        0.23      0.59 o 
  -4   7  11        0.97        1.83      0.58 o 
  -3   7  11        0.01       -0.01      0.42 o 
  -2   7  11       14.00       12.37      0.88 o 
  -1   7  11       24.50       21.59      1.57 o 
   0   7  11        2.01        2.88      0.71 o 
   1   7  11        2.11        2.38      0.47 o 
   2   7  11        1.57        1.41      0.43 o 
   3   7  11        1.08        0.43      0.43 o 
   4   7  11        4.90        6.09      0.77 o 
   5   7  11        1.05        1.38      0.69 o 
   6   7  11        0.29       -0.34      0.84 o 
   7   7  11        0.03        0.94      0.69 o 
  -5   8  11        2.42        3.29      0.84 o 
  -4   8  11        2.68        2.96      1.85 o 
  -3   8  11        0.66        1.03      0.45 o 
  -2   8  11        1.04        2.41      0.54 o 
  -1   8  11        0.31        0.46      1.20 o 
   0   8  11        7.51        9.97      1.90 o 
   1   8  11        9.51        8.27      0.85 o 
   2   8  11      152.24      150.18      2.95 o 
   3   8  11       72.47       74.46      2.55 o 
   4   8  11        0.05        0.45      0.70 o 
   5   8  11        1.98        1.93      0.68 o 
   6   8  11        0.00        0.52      0.65 o 
   7   8  11        0.16       -0.02      0.70 o 
  -4   9  11        3.62        3.77      0.80 o 
  -3   9  11        1.17        1.37      0.55 o 
  -2   9  11        1.94        1.39      0.71 o 
  -1   9  11        5.65        5.31      0.96 o 
   0   9  11        0.87        0.92      0.60 o 
   1   9  11        1.26        1.66      0.69 o 
   2   9  11        4.62        5.28      0.68 o 
   3   9  11        4.76        6.14      0.77 o 
   4   9  11        0.24        1.02      0.50 o 
   5   9  11        1.36        2.82      0.95 o 
   6   9  11        0.49        0.56      0.64 o 
   7   9  11        0.19       -0.45      0.65 o 
  -4  10  11        0.29        1.25      0.96 o 
  -3  10  11        0.09        0.66      0.76 o 
  -2  10  11        2.51        1.77      0.82 o 
  -1  10  11        6.80        6.93      1.53 o 
   0  10  11        9.25        7.39      1.11 o 
   1  10  11        2.69        3.24      0.86 o 
   2  10  11        0.08        0.07      0.47 o 
   3  10  11        0.91        0.89      0.49 o 
   4  10  11        0.00       -0.18      0.46 o 
   5  10  11        0.29       -0.45      0.45 o 
   6  10  11        0.52        0.88      0.73 o 
  -3  11  11        0.01        1.01      0.85 o 
  -2  11  11        1.19        2.74      0.94 o 
  -1  11  11        0.63        0.35      0.61 o 
   0  11  11        0.34        1.06      0.72 o 
   1  11  11        0.43        0.01      0.57 o 
   2  11  11        0.13        0.46      0.61 o 
   3  11  11        0.06        0.34      0.46 o 
   4  11  11        0.12        0.20      0.52 o 
   5  11  11        0.07        1.61      0.63 o 
   6  11  11        0.01       -0.07      0.68 o 
  -2  12  11        2.48        2.72      0.97 o 
  -1  12  11        0.60        1.83      0.85 o 
   0  12  11        0.01        1.39      0.80 o 
   1  12  11        0.04        0.58      0.66 o 
   2  12  11        0.14        0.11      0.59 o 
   3  12  11        0.01        0.88      0.72 o 
   4  12  11        0.00        0.54      0.57 o 
   5  12  11        0.78        1.64      1.18 o 
  -1  13  11        0.38        1.17      0.85 o 
   0  13  11        0.04        0.67      0.70 o 
   1  13  11        0.00        0.67      0.90 o 
   2  13  11        0.01       -0.41      0.61 o 
   3  13  11        0.08        0.53      0.77 o 
   4  13  11        0.33        0.80      1.70 o 
   0  14  11        0.58        1.64      1.04 o 
   1  14  11        0.04        1.08      0.75 o 
   2  14  11        0.10        2.27      0.89 o 
   3  14  11        0.06        0.85      0.77 o 
  -2 -12  12        1.17        2.17      1.16 o 
  -1 -12  12        0.77        1.81      0.67 o 
   0 -12  12        0.00        0.52      0.58 o 
   1 -12  12        0.90        2.36      1.33 o 
  -3 -11  12        5.25        6.33      1.72 o 
  -2 -11  12        1.11        0.87      0.78 o 
  -1 -11  12        1.78        3.10      0.71 o 
   0 -11  12        0.75        1.22      0.56 o 
   1 -11  12        2.58        2.18      0.79 o 
   2 -11  12        0.25        1.23      0.97 o 
  -4 -10  12        1.31        3.28      0.74 o 
  -3 -10  12        2.03        2.57      0.63 o 
  -2 -10  12        6.62        6.91      0.93 o 
  -1 -10  12        1.84        2.20      0.68 o 
   0 -10  12       39.83       46.33      2.10 o 
   1 -10  12       22.01       23.37      1.46 o 
   2 -10  12        0.01        0.37      0.61 o 
   3 -10  12        4.97        2.79      1.04 o 
  -5  -9  12        3.43        5.15      0.95 o 
  -4  -9  12        0.30        1.30      0.66 o 
  -3  -9  12        1.93        2.33      0.89 o 
  -2  -9  12        1.72        2.09      0.53 o 
  -1  -9  12        0.34        1.36      0.60 o 
   0  -9  12        6.12        6.49      0.82 o 
   1  -9  12       21.53       25.21      1.46 o 
   2  -9  12       11.59       11.28      1.03 o 
   3  -9  12        8.54        7.45      1.90 o 
   4  -9  12       15.68       15.95      1.91 o 
  -5  -8  12        0.69        0.54      0.56 o 
  -4  -8  12        0.82        1.53      0.58 o 
  -3  -8  12       16.51       13.77      1.07 o 
  -2  -8  12        6.82        8.16      0.74 o 
  -1  -8  12        0.92        1.93      0.67 o 
   0  -8  12        0.02       -0.15      0.44 o 
   1  -8  12        2.70        1.87      0.74 o 
   2  -8  12       10.16       11.06      1.00 o 
   3  -8  12        0.06       -0.28      0.58 o 
   4  -8  12        9.73        7.68      1.38 o 
   5  -8  12       10.43       11.78      1.73 o 
  -6  -7  12        0.00        0.06      0.62 o 
  -5  -7  12        0.25       -0.08      0.52 o 
  -4  -7  12        4.40        3.01      0.67 o 
  -3  -7  12        9.04        9.80      0.91 o 
  -2  -7  12        1.49        1.83      0.46 o 
  -1  -7  12       26.44       28.39      1.71 o 
   0  -7  12        9.29        9.16      0.86 o 
   1  -7  12        0.06        0.23      0.45 o 
   2  -7  12        0.19        0.14      0.45 o 
   3  -7  12        2.71        2.27      0.57 o 
   4  -7  12        7.40        6.81      1.11 o 
   5  -7  12        0.92        1.08      0.86 o 
  -6  -6  12        1.16        0.51      0.57 o 
  -5  -6  12        4.16        6.46      0.97 o 
  -4  -6  12       23.76       23.35      1.55 o 
  -3  -6  12       11.07        8.28      1.95 o 
  -2  -6  12        1.07        0.70      0.40 o 
  -1  -6  12       38.14       40.14      1.17 o 
   0  -6  12       55.59       58.38      2.19 o 
   1  -6  12        0.47        0.21      0.44 o 
   2  -6  12        4.84        5.14      0.70 o 
   3  -6  12        0.10        0.35      0.47 o 
   4  -6  12        0.17       -0.30      0.47 o 
   5  -6  12        5.54        6.25      1.04 o 
   6  -6  12        6.48        7.77      1.08 o 
  -6  -5  12        0.01       -0.67      0.79 o 
  -5  -5  12        4.84        4.80      0.86 o 
  -4  -5  12       12.91       12.08      1.13 o 
  -3  -5  12       21.68       17.81      1.28 o 
  -2  -5  12        0.85        0.24      0.45 o 
  -1  -5  12       62.06       63.31      1.59 o 
   0  -5  12       54.40       55.68      1.60 o 
   1  -5  12        0.03        0.18      0.43 o 
   2  -5  12        4.70        4.74      0.87 o 
   3  -5  12       26.39       25.76      1.88 o 
   4  -5  12       13.05       12.52      0.84 o 
   5  -5  12       10.82       12.20      1.05 o 
   6  -5  12       16.15       17.19      1.74 o 
  -6  -4  12        3.88        4.48      1.12 o 
  -5  -4  12        0.95       -0.01      0.49 o 
  -4  -4  12        9.54       11.92      1.40 o 
  -3  -4  12       13.41       15.08      1.18 o 
  -2  -4  12        4.06        1.81      0.58 o 
  -1  -4  12       23.61       25.44      0.87 o 
   0  -4  12      108.64      107.61      2.55 o 
   1  -4  12       53.54       55.19      2.39 o 
   2  -4  12        1.14        1.79      0.51 o 
   3  -4  12       32.91       33.69      1.04 o 
   4  -4  12       11.59       10.22      0.75 o 
   5  -4  12        2.43        1.57      0.55 o 
   6  -4  12       13.87       10.94      1.34 o 
  -6  -3  12        2.65        2.40      0.95 o 
  -5  -3  12        6.79        8.15      0.98 o 
  -4  -3  12       10.90       12.80      1.12 o 
  -3  -3  12       19.08       17.46      1.22 o 
  -2  -3  12        0.23        0.10      0.45 o 
  -1  -3  12       63.17       60.37      1.31 o 
   0  -3  12       36.54       36.24      1.06 o 
   1  -3  12       29.32       24.33      1.19 o 
   2  -3  12      122.76      110.52      2.30 o 
   3  -3  12       15.82       16.71      0.85 o 
   4  -3  12        0.02        0.07      0.34 o 
   5  -3  12        0.71        0.91      0.52 o 
   6  -3  12        8.54        8.85      1.07 o 
   7  -3  12        2.38        2.44      0.99 o 
  -6  -2  12        0.79        0.52      0.86 o 
  -5  -2  12       17.32       20.91      2.08 o 
  -4  -2  12       18.67       21.51      1.38 o 
  -3  -2  12        4.40        3.13      0.60 o 
  -2  -2  12        9.53        8.47      0.83 o 
  -1  -2  12        8.50        8.51      0.66 o 
   0  -2  12        0.10        0.59      0.31 o 
   1  -2  12       34.84       35.18      1.33 o 
   2  -2  12       90.25       88.12      1.98 o 
   3  -2  12        1.91        2.07      0.57 o 
   4  -2  12       11.96       13.08      1.24 o 
   5  -2  12        5.97        5.40      0.77 o 
   6  -2  12        0.65        0.50      0.56 o 
   7  -2  12        0.01       -0.65      0.71 o 
  -6  -1  12        1.97       -0.05      0.78 o 
  -5  -1  12        2.41        2.31      0.70 o 
  -4  -1  12       20.66       23.79      1.31 o 
  -3  -1  12       12.81       12.81      1.01 o 
  -2  -1  12       36.00       33.93      1.18 o 
  -1  -1  12      359.10      352.58      4.23 o 
   0  -1  12      201.27      199.73      2.47 o 
   1  -1  12       13.17       14.51      0.77 o 
   2  -1  12       97.68      100.17      1.78 o 
   3  -1  12       19.34       18.67      0.86 o 
   4  -1  12        0.32        0.61      0.69 o 
   5  -1  12        6.69        8.45      0.91 o 
   6  -1  12       10.04        9.69      1.01 o 
   7  -1  12        2.99        2.04      0.79 o 
  -6   0  12        2.12        2.51      0.77 o 
  -5   0  12        3.76        3.52      0.81 o 
  -4   0  12        3.14        5.53      0.81 o 
  -3   0  12       17.86       15.80      0.98 o 
  -2   0  12       51.47       49.04      1.38 o 
  -1   0  12        6.19        6.35      0.57 o 
   0   0  12        5.88        6.28      0.54 o 
   1   0  12        8.07        7.72      0.71 o 
   2   0  12       43.04       39.61      1.07 o 
   3   0  12       23.82       23.43      1.12 o 
   4   0  12       12.85       13.41      1.00 o 
   5   0  12       25.90       24.79      1.34 o 
   6   0  12        6.54        6.64      0.90 o 
   7   0  12        0.85        0.54      0.65 o 
  -6   1  12        0.16        0.13      0.58 o 
  -5   1  12        3.02        2.54      0.75 o 
  -4   1  12       11.09       11.68      1.08 o 
  -3   1  12        1.23        1.73      0.43 o 
  -2   1  12        4.55        4.66      0.57 o 
  -1   1  12        2.54        2.88      0.41 o 
   0   1  12        9.54        7.36      0.83 o 
   1   1  12       35.23       35.71      0.87 o 
   2   1  12        2.25        2.39      0.41 o 
   3   1  12        0.85        1.03      0.44 o 
   4   1  12       37.62       38.21      1.66 o 
   5   1  12       38.62       37.26      1.48 o 
   6   1  12        0.60        0.45      0.55 o 
   7   1  12        0.57        0.30      0.59 o 
  -6   2  12        1.54        0.95      0.69 o 
  -5   2  12        3.47        2.60      0.76 o 
  -4   2  12        1.77        1.85      0.61 o 
  -3   2  12       49.24       47.18      1.67 o 
  -2   2  12       26.91       27.26      1.40 o 
  -1   2  12        0.01       -0.25      0.25 o 
   0   2  12        3.51        3.50      0.45 o 
   1   2  12       44.92       43.31      1.14 o 
   2   2  12       50.97       53.30      1.30 o 
   3   2  12        0.69        1.10      0.42 o 
   4   2  12        4.59        4.29      0.65 o 
   5   2  12        0.24        0.99      0.53 o 
   6   2  12        1.67        0.90      0.61 o 
   7   2  12        0.38        0.56      0.59 o 
  -6   3  12       10.01        9.94      1.20 o 
  -5   3  12       23.22       28.08      1.74 o 
  -4   3  12        0.16        0.28      0.49 o 
  -3   3  12       61.78       62.43      1.91 o 
  -2   3  12       43.70       46.42      1.28 o 
  -1   3  12        0.45        0.80      0.33 o 
   0   3  12        7.62        5.96      0.46 o 
   1   3  12       18.39       16.41      0.83 o 
   2   3  12        0.00       -0.12      0.30 o 
   3   3  12       22.79       23.38      1.14 o 
   4   3  12       24.01       23.53      1.21 o 
   5   3  12        3.46        3.73      0.71 o 
   6   3  12        0.79        0.19      0.54 o 
   7   3  12        0.72        0.32      0.76 o 
  -6   4  12        1.54        1.50      0.81 o 
  -5   4  12        1.01        0.56      0.65 o 
  -4   4  12        0.01        0.00      0.48 o 
  -3   4  12       20.03       20.75      1.33 o 
  -2   4  12       50.49       52.80      1.68 o 
  -1   4  12        5.94        7.51      0.68 o 
   0   4  12        4.26        3.38      0.39 o 
   1   4  12       13.19       14.41      0.87 o 
   2   4  12       34.13       34.52      1.01 o 
   3   4  12        1.22        1.67      0.40 o 
   4   4  12       17.98       19.21      1.19 o 
   5   4  12        3.76        3.89      0.72 o 
   6   4  12        2.12        2.56      0.68 o 
   7   4  12        2.47        0.90      0.83 o 
  -6   5  12        0.33        0.17      0.76 o 
  -5   5  12        1.66        1.87      0.73 o 
  -4   5  12        0.01        0.20      0.50 o 
  -3   5  12        8.44        8.43      1.37 o 
  -2   5  12       17.54       17.17      1.15 o 
  -1   5  12       10.40       10.00      0.72 o 
   0   5  12       19.36       20.59      0.84 o 
   1   5  12        2.06        2.92      0.57 o 
   2   5  12       12.19       12.19      0.85 o 
   3   5  12        0.39        0.06      0.50 o 
   4   5  12       13.74       14.83      1.23 o 
   5   5  12        1.57        1.82      1.06 o 
   6   5  12        0.59        0.85      0.64 o 
   7   5  12        1.78        1.72      0.67 o 
  -5   6  12        0.03        0.50      0.62 o 
  -4   6  12        3.95        3.65      0.80 o 
  -3   6  12        0.23       -0.24      0.46 o 
  -2   6  12       13.07       13.92      1.07 o 
  -1   6  12        0.77        0.99      0.36 o 
   0   6  12       15.31       13.04      0.95 o 
   1   6  12       12.52       13.92      0.91 o 
   2   6  12        2.34        2.58      0.51 o 
   3   6  12        0.01       -0.27      0.29 o 
   4   6  12        0.51        0.57      0.55 o 
   5   6  12        0.02       -0.26      0.50 o 
   6   6  12        0.05        0.23      0.64 o 
   7   6  12        0.04       -0.54      0.54 o 
  -5   7  12        0.32       -0.44      0.55 o 
  -4   7  12        0.05       -0.27      0.56 o 
  -3   7  12        3.05        2.08      0.62 o 
  -2   7  12       12.85       14.89      1.07 o 
  -1   7  12        8.93        8.91      1.09 o 
   0   7  12        0.51        1.19      0.55 o 
   1   7  12        0.21       -0.21      0.38 o 
   2   7  12        1.25        0.71      0.43 o 
   3   7  12        0.55        0.06      0.45 o 
   4   7  12        1.69        1.50      0.70 o 
   5   7  12        0.16        0.99      0.63 o 
   6   7  12        0.29       -0.76      0.96 o 
   7   7  12        0.03        0.29      0.75 o 
  -5   8  12        0.02        0.10      0.90 o 
  -4   8  12        0.05        0.09      0.58 o 
  -3   8  12        3.31        4.19      0.80 o 
  -2   8  12       17.50       17.65      1.56 o 
  -1   8  12        0.98        0.95      0.56 o 
   0   8  12        2.55        2.62      0.79 o 
   1   8  12       12.03       12.27      2.34 o 
   2   8  12       23.93       25.70      1.38 o 
   3   8  12        0.10       -0.65      0.65 o 
   4   8  12        0.02        0.34      0.47 o 
   5   8  12        2.59        2.41      0.72 o 
   6   8  12        1.27        0.43      0.69 o 
   7   8  12        0.22        0.70      0.71 o 
  -4   9  12        1.05        1.33      0.70 o 
  -3   9  12        0.15        1.16      1.62 o 
  -2   9  12        0.75        1.30      1.17 o 
  -1   9  12        2.96        5.08      0.98 o 
   0   9  12        1.87        0.94      0.65 o 
   1   9  12        0.38       -0.04      0.51 o 
   2   9  12        3.41        3.24      0.64 o 
   3   9  12        1.41        0.41      0.48 o 
   4   9  12        0.46        0.36      0.85 o 
   5   9  12        0.43        1.24      0.71 o 
   6   9  12        0.47       -0.07      0.66 o 
  -3  10  12        1.03        0.63      0.72 o 
  -2  10  12        1.02        0.88      0.67 o 
  -1  10  12        2.51        2.22      0.82 o 
   0  10  12        6.11        5.91      1.02 o 
   1  10  12        0.95        1.40      0.65 o 
   2  10  12        0.36        1.92      0.72 o 
   3  10  12        2.20        1.20      0.52 o 
   4  10  12        5.51        4.16      0.74 o 
   5  10  12        0.34        0.40      0.64 o 
   6  10  12        0.08       -0.45      0.54 o 
  -3  11  12        0.04        0.90      0.88 o 
  -2  11  12        1.09        1.40      0.75 o 
  -1  11  12        0.22        0.34      0.78 o 
   0  11  12        0.14        0.09      0.61 o 
   1  11  12        1.26        2.49      0.80 o 
   2  11  12        0.32        0.94      0.64 o 
   3  11  12        0.13        1.56      1.26 o 
   4  11  12        0.09        1.92      0.66 o 
   5  11  12        0.00       -0.01      0.52 o 
  -2  12  12        0.64        1.24      2.32 o 
  -1  12  12        0.18        1.02      0.78 o 
   0  12  12        0.00        0.26      0.87 o 
   1  12  12        0.17        0.00      0.67 o 
   2  12  12        0.37        1.55      0.76 o 
   3  12  12        0.20        0.75      0.61 o 
   4  12  12        0.18        0.34      0.56 o 
   5  12  12        0.41        0.60      0.84 o 
  -1  13  12        0.00        0.85      0.78 o 
   0  13  12        0.14        0.15      0.78 o 
   1  13  12        0.31        1.05      0.78 o 
   2  13  12        0.19        1.46      0.84 o 
   3  13  12        0.02        0.57      0.63 o 
   4  13  12        0.06        0.04      0.76 o 
  -2 -11  13        1.05        1.93      0.68 o 
  -1 -11  13        1.51        2.49      0.64 o 
   0 -11  13        0.59        0.68      0.53 o 
   1 -11  13        3.70        4.36      1.00 o 
  -3 -10  13        1.12        2.24      0.69 o 
  -2 -10  13        2.11        3.03      0.71 o 
  -1 -10  13        0.80        0.43      0.57 o 
   0 -10  13        0.20        1.67      0.64 o 
   1 -10  13        0.55        1.29      0.59 o 
   2 -10  13        0.89        0.42      0.91 o 
   3 -10  13        0.07        0.84      1.35 o 
  -4  -9  13        0.66        1.30      0.64 o 
  -3  -9  13        2.10        1.59      0.60 o 
  -2  -9  13        5.13        4.73      0.82 o 
  -1  -9  13        3.33        2.65      0.69 o 
   0  -9  13        1.12        1.58      0.61 o 
   1  -9  13       33.39       37.04      1.64 o 
   2  -9  13       19.01       19.40      1.36 o 
   3  -9  13        0.01        0.45      0.71 o 
  -5  -8  13        0.98        1.46      0.70 o 
  -4  -8  13        0.02        0.60      0.53 o 
  -3  -8  13        4.07        3.99      0.69 o 
  -2  -8  13        3.39        4.27      0.98 o 
  -1  -8  13        0.74        1.33      0.56 o 
   0  -8  13        1.03        1.40      0.54 o 
   1  -8  13        3.61        4.15      0.73 o 
   2  -8  13        0.13        0.57      0.54 o 
   3  -8  13        0.05        0.52      0.72 o 
   4  -8  13        1.46        0.88      1.77 o 
  -5  -7  13        1.48        2.08      0.67 o 
  -4  -7  13        0.83        1.61      0.56 o 
  -3  -7  13        5.73        6.76      0.84 o 
  -2  -7  13        7.38        9.35      0.89 o 
  -1  -7  13       17.09       19.19      1.35 o 
   0  -7  13        3.75        4.59      1.32 o 
   1  -7  13       12.91       11.12      1.43 o 
   2  -7  13       23.40       24.11      1.40 o 
   3  -7  13        0.07       -0.38      0.42 o 
   4  -7  13        5.37        5.10      1.03 o 
   5  -7  13        0.52       -0.06      0.88 o 
  -5  -6  13        1.89        2.06      0.71 o 
  -4  -6  13        0.72        0.37      0.56 o 
  -3  -6  13       13.61       13.06      1.18 o 
  -2  -6  13        8.53        9.10      0.99 o 
  -1  -6  13        0.85        1.95      0.56 o 
   0  -6  13        1.51        2.33      0.59 o 
   1  -6  13        8.73        9.19      0.90 o 
   2  -6  13       40.36       46.26      1.85 o 
   3  -6  13        8.40        9.71      0.96 o 
   4  -6  13        0.56        0.29      0.70 o 
   5  -6  13        0.01       -0.27      0.71 o 
  -6  -5  13        0.81       -0.02      0.88 o 
  -5  -5  13        1.48        0.89      0.61 o 
  -4  -5  13        0.37        0.98      0.62 o 
  -3  -5  13       22.82       26.12      1.84 o 
  -2  -5  13       24.99       24.25      1.37 o 
  -1  -5  13        3.61        4.29      0.57 o 
   0  -5  13        0.79        0.43      0.48 o 
   1  -5  13       27.94       28.21      1.33 o 
   2  -5  13       14.12       14.29      1.50 o 
   3  -5  13        1.72        1.43      0.88 o 
   4  -5  13        0.15        0.94      0.55 o 
   5  -5  13        1.34        0.74      0.54 o 
   6  -5  13        0.01        0.05      0.82 o 
  -6  -4  13        0.76       -0.07      0.87 o 
  -5  -4  13        0.84       -0.13      0.53 o 
  -4  -4  13        2.67        2.22      0.65 o 
  -3  -4  13        0.43        0.21      0.50 o 
  -2  -4  13        4.33        3.86      0.70 o 
  -1  -4  13       11.10       12.89      1.24 o 
   0  -4  13        0.02       -0.37      0.37 o 
   1  -4  13       18.32       17.02      1.08 o 
   2  -4  13        5.51        4.20      0.65 o 
   3  -4  13        3.69        4.66      0.71 o 
   4  -4  13        7.21        8.33      0.72 o 
   5  -4  13        0.21       -0.07      0.47 o 
   6  -4  13        0.15        2.01      0.75 o 
  -6  -3  13        2.09        1.99      1.07 o 
  -5  -3  13        4.27        4.70      0.80 o 
  -4  -3  13        1.57        2.73      0.73 o 
  -3  -3  13       49.61       50.49      2.05 o 
  -2  -3  13       31.01       29.96      1.23 o 
  -1  -3  13        3.43        0.93      0.44 o 
   0  -3  13        0.78        1.04      0.39 o 
   1  -3  13        9.33        6.45      0.71 o 
   2  -3  13        0.57        1.06      0.49 o 
   3  -3  13        0.30        1.09      0.71 o 
   4  -3  13        5.64        5.99      0.62 o 
   5  -3  13        0.13        0.07      0.46 o 
   6  -3  13        1.64        1.67      0.74 o 
  -6  -2  13        0.62       -0.76      0.90 o 
  -5  -2  13        5.73        7.13      1.30 o 
  -4  -2  13        4.72        6.21      0.88 o 
  -3  -2  13       10.70       11.24      1.03 o 
  -2  -2  13       20.39       24.04      1.38 o 
  -1  -2  13        0.60        0.03      0.45 o 
   0  -2  13        7.92        8.44      1.06 o 
   1  -2  13        5.15        4.92      0.67 o 
   2  -2  13        4.41        3.34      0.59 o 
   3  -2  13        1.54        1.62      0.50 o 
   4  -2  13        2.98        1.42      0.57 o 
   5  -2  13        0.99        1.52      0.94 o 
   6  -2  13        0.36        0.58      0.59 o 
   7  -2  13        0.09        1.94      1.22 o 
  -6  -1  13        9.05        7.05      1.34 o 
  -5  -1  13       10.42       10.91      1.47 o 
  -4  -1  13        0.49        0.62      0.48 o 
  -3  -1  13       19.68       20.77      1.18 o 
  -2  -1  13        3.04        0.55      0.41 o 
  -1  -1  13       91.57       83.71      1.73 o 
   0  -1  13       18.45       18.93      1.00 o 
   1  -1  13       12.01       13.24      0.94 o 
   2  -1  13        3.35        2.75      0.58 o 
   3  -1  13        0.00       -0.06      0.33 o 
   4  -1  13        7.06        6.18      0.77 o 
   5  -1  13        3.27        2.59      0.67 o 
   6  -1  13        2.16        1.22      0.67 o 
   7  -1  13        2.34        2.43      1.07 o 
  -6   0  13        3.08        3.93      0.93 o 
  -5   0  13        0.17       -0.26      0.55 o 
  -4   0  13        0.74        0.62      0.71 o 
  -3   0  13        0.79        1.02      0.52 o 
  -2   0  13        2.03        2.86      0.53 o 
  -1   0  13       15.62       12.17      0.77 o 
   0   0  13      135.09      133.21      2.64 o 
   1   0  13       16.51       17.64      0.85 o 
   2   0  13       24.52       24.03      0.92 o 
   3   0  13        0.52        0.01      0.43 o 
   4   0  13        1.90        1.23      0.63 o 
   5   0  13        0.12        0.01      0.53 o 
   6   0  13        1.12        0.97      0.84 o 
   7   0  13        0.74        0.37      0.67 o 
  -6   1  13        0.78       -0.42      0.69 o 
  -5   1  13        0.95        0.60      0.71 o 
  -4   1  13        6.92        7.75      1.06 o 
  -3   1  13        3.89        3.72      1.34 o 
  -2   1  13        1.65        1.78      0.45 o 
  -1   1  13        0.10        0.24      0.30 o 
   0   1  13        5.41        4.52      0.76 o 
   1   1  13        9.12       10.45      0.69 o 
   2   1  13        0.40       -0.31      0.40 o 
   3   1  13       29.72       31.32      1.93 o 
   4   1  13      114.01      109.33      3.51 o 
   5   1  13       40.25       35.00      1.50 o 
   6   1  13        0.00       -0.08      0.54 o 
   7   1  13        0.47        0.50      0.64 o 
  -6   2  13        0.05       -0.15      0.75 o 
  -5   2  13        0.37        0.88      0.66 o 
  -4   2  13        0.07       -0.04      0.51 o 
  -3   2  13        0.10       -0.10      0.47 o 
  -2   2  13        5.32        5.89      0.73 o 
  -1   2  13        1.05        1.19      0.44 o 
   0   2  13        9.95       12.79      0.86 o 
   1   2  13       15.30       16.96      0.95 o 
   2   2  13        0.23       -0.31      0.31 o 
   3   2  13       10.31       10.24      0.87 o 
   4   2  13        9.53        9.18      0.89 o 
   5   2  13        7.78        6.23      0.83 o 
   6   2  13        0.33        0.64      0.58 o 
   7   2  13        1.15        1.36      0.73 o 
  -6   3  13        1.72        1.07      0.85 o 
  -5   3  13        3.16        4.50      0.90 o 
  -4   3  13        0.12       -0.43      0.47 o 
  -3   3  13        1.68        1.76      0.69 o 
  -2   3  13        0.01       -0.32      0.42 o 
  -1   3  13        0.99        0.13      0.59 o 
   0   3  13       14.51       16.47      0.82 o 
   1   3  13       40.87       47.07      1.30 o 
   2   3  13       32.95       32.11      0.99 o 
   3   3  13        8.15        8.47      0.81 o 
   4   3  13        0.28       -0.17      0.52 o 
   5   3  13        1.65        1.32      0.64 o 
   6   3  13        0.11       -0.15      0.53 o 
   7   3  13        0.44        1.33      0.66 o 
  -5   4  13        0.63        0.26      0.67 o 
  -4   4  13        0.12        0.73      0.59 o 
  -3   4  13        0.83        0.57      0.60 o 
  -2   4  13        0.06       -0.03      0.47 o 
  -1   4  13        0.20        0.56      0.44 o 
   0   4  13        4.08        3.55      0.77 o 
   1   4  13        4.84        5.65      0.59 o 
   2   4  13        1.99        1.51      0.41 o 
   3   4  13        0.03       -0.03      0.42 o 
   4   4  13        2.77        3.30      0.63 o 
   5   4  13        0.14        0.22      0.54 o 
   6   4  13        1.10        0.71      0.59 o 
   7   4  13        0.02        0.08      0.63 o 
  -5   5  13        0.16        0.36      0.65 o 
  -4   5  13        0.01        0.02      0.56 o 
  -3   5  13        0.00       -0.15      0.51 o 
  -2   5  13        0.10        0.18      0.67 o 
  -1   5  13        7.42        4.84      0.89 o 
   0   5  13       23.06       23.33      1.03 o 
   1   5  13        2.07        2.21      0.47 o 
   2   5  13        0.59        1.04      0.41 o 
   3   5  13        0.62        0.44      0.40 o 
   4   5  13        0.02        0.12      0.48 o 
   5   5  13        0.10        0.84      0.56 o 
   6   5  13        0.10       -0.11      0.54 o 
   7   5  13        0.60        0.95      0.70 o 
  -5   6  13        0.93        1.65      0.76 o 
  -4   6  13        8.71       11.21      1.27 o 
  -3   6  13        0.80        1.22      0.56 o 
  -2   6  13        1.87        1.31      0.58 o 
  -1   6  13        0.03        0.12      0.75 o 
   0   6  13        3.71        4.78      0.68 o 
   1   6  13        2.12        2.20      0.48 o 
   2   6  13        0.08        0.35      0.38 o 
   3   6  13        0.37        0.52      0.43 o 
   4   6  13        0.03       -0.78      0.78 o 
   5   6  13        0.75        0.87      0.70 o 
   6   6  13        1.45        1.87      0.73 o 
   7   6  13        1.28        0.94      0.69 o 
  -5   7  13        0.20       -0.07      0.77 o 
  -4   7  13        1.56        2.04      1.43 o 
  -3   7  13        8.19        8.62      1.15 o 
  -2   7  13        8.56        6.54      1.53 o 
  -1   7  13        0.60        0.69      0.52 o 
   0   7  13        0.32        0.67      0.50 o 
   1   7  13        0.96        1.78      0.86 o 
   2   7  13        1.26        1.04      0.44 o 
   3   7  13        0.28        0.38      0.44 o 
   4   7  13        0.06       -0.22      0.57 o 
   5   7  13        1.15        0.65      0.64 o 
   6   7  13        0.01       -0.63      0.71 o 
   7   7  13        0.73        0.66      0.76 o 
  -4   8  13        0.68        0.74      0.69 o 
  -3   8  13        2.71        2.29      1.16 o 
  -2   8  13       10.72       11.34      1.89 o 
  -1   8  13        1.40        2.39      0.72 o 
   0   8  13        0.53       -0.45      0.47 o 
   1   8  13        0.66        1.16      0.60 o 
   2   8  13        1.31        2.56      0.85 o 
   3   8  13        1.11        1.37      0.53 o 
   4   8  13        0.49       -0.21      0.67 o 
   5   8  13        2.98        2.17      0.85 o 
   6   8  13        2.43        3.74      0.97 o 
  -4   9  13        0.03        0.64      0.98 o 
  -3   9  13        0.00       -0.02      0.90 o 
  -2   9  13        0.01        0.54      0.94 o 
  -1   9  13        0.42        0.81      0.63 o 
   0   9  13        2.41        1.65      0.86 o 
   1   9  13        0.16        0.44      0.70 o 
   2   9  13        0.77        1.05      0.60 o 
   3   9  13        0.33        0.93      0.52 o 
   4   9  13        2.79        2.26      0.61 o 
   5   9  13        1.57        1.44      0.82 o 
   6   9  13        0.58        1.67      0.83 o 
  -3  10  13        0.48        1.18      1.20 o 
  -2  10  13        0.00       -0.01      0.62 o 
  -1  10  13        0.70        0.50      0.63 o 
   0  10  13        0.25        0.17      0.60 o 
   1  10  13        0.23        0.54      0.66 o 
   2  10  13        6.19        6.82      1.15 o 
   3  10  13       25.58       20.99      1.35 o 
   4  10  13        6.25        3.84      0.73 o 
   5  10  13        0.01        0.52      0.71 o 
   6  10  13        0.03        0.19      0.69 o 
  -2  11  13        0.12        0.92      0.79 o 
  -1  11  13        0.21        0.32      0.86 o 
   0  11  13        0.01        0.28      0.60 o 
   1  11  13        0.21        0.40      0.68 o 
   2  11  13        0.76        0.41      0.64 o 
   3  11  13        0.54        1.34      0.77 o 
   4  11  13        0.03        0.33      0.65 o 
   5  11  13        0.01        0.14      0.69 o 
  -1  12  13        0.27        0.44      0.81 o 
   0  12  13        0.79        0.98      0.74 o 
   1  12  13        1.57        1.47      1.18 o 
   2  12  13        0.48        1.03      0.80 o 
   3  12  13        0.03        1.21      0.73 o 
   4  12  13        0.00        0.72      0.60 o 
   0  13  13        0.07        0.64      0.68 o 
   1  13  13        0.16        0.46      0.70 o 
   2  13  13        0.01        0.39      0.74 o 
   3  13  13        0.00        0.72      0.83 o 
  -3 -10  14        0.23        2.09      1.61 o 
  -2 -10  14        0.12        0.89      0.79 o 
  -1 -10  14        0.08        0.46      0.50 o 
   0 -10  14        0.98        0.79      0.80 o 
   1 -10  14        1.67        1.21      0.61 o 
   2 -10  14        0.29        0.89      0.75 o 
  -3  -9  14        2.45        2.16      1.07 o 
  -2  -9  14        0.43        1.12      0.73 o 
  -1  -9  14        1.21        2.33      0.61 o 
   0  -9  14        1.38        1.22      0.56 o 
   1  -9  14        9.40       10.17      1.66 o 
   2  -9  14        0.90        1.78      0.79 o 
   3  -9  14        1.06        0.49      0.80 o 
  -4  -8  14        0.06       -0.16      0.52 o 
  -3  -8  14        0.51        0.69      0.52 o 
  -2  -8  14        3.71        4.80      1.06 o 
  -1  -8  14        0.22        0.60      0.89 o 
   0  -8  14       12.54       13.06      1.10 o 
   1  -8  14       30.23       36.35      1.90 o 
   2  -8  14        3.98        3.84      0.77 o 
   3  -8  14        2.65        3.97      1.13 o 
   4  -8  14        2.98        4.25      1.24 o 
  -5  -7  14        0.25        0.58      0.64 o 
  -4  -7  14        0.28        0.70      0.54 o 
  -3  -7  14        0.01        0.38      0.51 o 
  -2  -7  14        1.30        2.18      0.58 o 
  -1  -7  14       12.03       12.48      1.69 o 
   0  -7  14       12.45       13.47      1.34 o 
   1  -7  14        1.04        1.83      0.59 o 
   2  -7  14        0.27        0.64      0.54 o 
   3  -7  14        0.32        0.55      0.53 o 
   4  -7  14        5.72        5.73      1.13 o 
  -5  -6  14        0.12        1.57      1.12 o 
  -4  -6  14        0.03       -0.23      0.48 o 
  -3  -6  14        0.43        0.89      1.15 o 
  -2  -6  14        3.75        2.10      0.77 o 
  -1  -6  14        0.19        1.22      0.61 o 
   0  -6  14        5.22        3.98      0.68 o 
   1  -6  14        2.47        1.45      0.58 o 
   2  -6  14        8.62        9.37      0.95 o 
   3  -6  14        0.39       -0.21      0.74 o 
   4  -6  14        0.21       -0.58      0.58 o 
   5  -6  14        1.98        1.61      0.83 o 
  -5  -5  14        3.74        3.37      0.81 o 
  -4  -5  14        1.73        1.73      0.65 o 
  -3  -5  14        0.08       -0.16      0.62 o 
  -2  -5  14        2.61        1.85      0.61 o 
  -1  -5  14       20.38       21.15      1.51 o 
   0  -5  14       15.85       17.92      1.18 o 
   1  -5  14        0.16       -0.22      0.51 o 
   2  -5  14        5.91        5.36      0.78 o 
   3  -5  14        6.25        6.21      0.80 o 
   4  -5  14        3.24        4.06      0.74 o 
   5  -5  14        0.32        0.78      1.08 o 
  -5  -4  14        2.67        1.66      0.71 o 
  -4  -4  14       28.27       34.38      3.01 o 
  -3  -4  14       17.44       18.91      1.38 o 
  -2  -4  14        8.60        9.55      1.18 o 
  -1  -4  14       52.45       53.64      1.82 o 
   0  -4  14       21.79       24.47      1.26 o 
   1  -4  14        1.01        1.30      0.54 o 
   2  -4  14        5.08        6.32      0.81 o 
   3  -4  14        6.30        7.33      1.06 o 
   4  -4  14        0.09       -0.13      0.91 o 
   5  -4  14        3.55        4.04      0.73 o 
   6  -4  14        5.48        4.28      0.95 o 
  -5  -3  14        6.43        3.62      1.08 o 
  -4  -3  14        8.27        9.24      1.98 o 
  -3  -3  14        0.45        1.51      0.68 o 
  -2  -3  14        2.48        2.42      0.59 o 
  -1  -3  14       33.89       34.47      1.29 o 
   0  -3  14       63.34       62.74      2.08 o 
   1  -3  14        0.44        0.85      0.49 o 
   2  -3  14       24.61       24.00      1.33 o 
   3  -3  14       11.21       11.15      0.98 o 
   4  -3  14        4.77        4.19      0.72 o 
   5  -3  14        0.01        1.07      0.55 o 
   6  -3  14        7.85       10.16      1.18 o 
  -6  -2  14        3.74        2.90      1.21 o 
  -5  -2  14        1.40        0.33      0.99 o 
  -4  -2  14        1.71        1.65      0.63 o 
  -3  -2  14        3.06        3.75      0.64 o 
  -2  -2  14        2.15        2.84      0.59 o 
  -1  -2  14        0.43        1.57      0.48 o 
   0  -2  14       30.70       30.33      2.46 o 
   1  -2  14       24.73       24.94      1.29 o 
   2  -2  14        2.69        2.24      0.59 o 
   3  -2  14        0.54        0.82      0.76 o 
   4  -2  14        3.32        3.25      0.74 o 
   5  -2  14        0.15       -0.05      0.49 o 
   6  -2  14        5.59        5.90      0.85 o 
  -6  -1  14        4.15        3.42      1.26 o 
  -5  -1  14       15.48       19.02      1.92 o 
  -4  -1  14        3.68        4.35      1.13 o 
  -3  -1  14        0.02        0.21      0.45 o 
  -2  -1  14        1.69        0.59      0.46 o 
  -1  -1  14        1.98        2.79      0.55 o 
   0  -1  14       37.43       39.36      1.32 o 
   1  -1  14        1.62        0.96      0.52 o 
   2  -1  14       35.69       35.89      1.73 o 
   3  -1  14       21.26       19.13      1.47 o 
   4  -1  14        0.10        0.27      0.53 o 
   5  -1  14        1.24        2.15      0.68 o 
   6  -1  14        0.33       -0.16      0.54 o 
  -6   0  14        0.44        1.06      1.05 o 
  -5   0  14        3.70        3.85      2.27 o 
  -4   0  14        6.38        5.91      1.19 o 
  -3   0  14        0.18        0.27      0.44 o 
  -2   0  14        2.40        3.33      0.61 o 
  -1   0  14       19.60       16.97      1.05 o 
   0   0  14       50.47       49.44      1.48 o 
   1   0  14       17.45       15.91      1.73 o 
   2   0  14       27.55       28.10      1.21 o 
   3   0  14        9.28        8.99      0.87 o 
   4   0  14        3.15        2.94      0.66 o 
   5   0  14        5.00        5.27      0.84 o 
   6   0  14        0.65        0.62      0.64 o 
   7   0  14        0.01        1.32      1.41 o 
  -6   1  14        0.26       -0.08      0.75 o 
  -5   1  14        0.16        0.12      0.62 o 
  -4   1  14        3.07        3.36      1.05 o 
  -3   1  14        0.96        0.41      0.80 o 
  -2   1  14        3.88        2.69      1.19 o 
  -1   1  14       24.52       24.66      1.14 o 
   0   1  14       52.46       55.64      1.53 o 
   1   1  14        3.87        3.93      0.72 o 
   2   1  14       28.05       27.36      1.62 o 
   3   1  14        0.05       -0.30      0.35 o 
   4   1  14       27.53       27.05      1.40 o 
   5   1  14        8.73        8.55      0.98 o 
   6   1  14        1.03        0.73      0.62 o 
   7   1  14        0.66       -0.42      0.64 o 
  -5   2  14        0.07       -0.36      0.98 o 
  -4   2  14        1.34        1.92      0.85 o 
  -3   2  14        1.57        1.40      0.74 o 
  -2   2  14       35.44       33.61      1.38 o 
  -1   2  14       16.60       18.08      1.07 o 
   0   2  14        5.20        3.02      0.57 o 
   1   2  14       20.06       20.66      1.20 o 
   2   2  14       15.93       15.64      1.09 o 
   3   2  14        3.52        3.80      0.63 o 
   4   2  14        6.77        7.14      0.85 o 
   5   2  14       15.26       15.87      1.24 o 
   6   2  14        2.36        1.77      0.70 o 
   7   2  14        0.01        0.29      0.67 o 
  -5   3  14        0.02       -0.11      0.64 o 
  -4   3  14        0.34        0.43      0.56 o 
  -3   3  14        0.06        0.31      0.58 o 
  -2   3  14        0.75        0.07      0.92 o 
  -1   3  14        0.17        0.28      0.67 o 
   0   3  14       13.34       11.54      1.22 o 
   1   3  14       24.81       29.44      1.71 o 
   2   3  14       25.49       24.68      1.12 o 
   3   3  14        6.92        5.22      0.69 o 
   4   3  14        0.84        0.83      0.50 o 
   5   3  14        0.08        0.48      0.57 o 
   6   3  14        3.67        3.67      0.80 o 
   7   3  14        0.61       -0.27      0.68 o 
  -5   4  14        0.72        0.49      0.73 o 
  -4   4  14        0.01        0.19      0.76 o 
  -3   4  14        9.64       10.51      1.09 o 
  -2   4  14       28.57       31.65      1.42 o 
  -1   4  14        1.01        1.32      0.53 o 
   0   4  14       23.47       25.09      1.31 o 
   1   4  14        9.54       11.05      0.82 o 
   2   4  14        2.40        1.56      0.83 o 
   3   4  14        9.11        7.26      0.79 o 
   4   4  14        0.02        0.23      0.76 o 
   5   4  14        4.68        6.10      0.85 o 
   6   4  14        0.02       -0.34      0.57 o 
   7   4  14        1.19        1.18      0.72 o 
  -5   5  14        5.21        4.75      1.02 o 
  -4   5  14        4.29        5.09      0.94 o 
  -3   5  14        5.47        5.73      0.91 o 
  -2   5  14       31.13       35.17      1.50 o 
  -1   5  14        3.01        4.32      1.25 o 
   0   5  14       16.06       18.71      1.50 o 
   1   5  14       15.89       18.14      1.05 o 
   2   5  14        0.02        0.59      0.52 o 
   3   5  14        2.18        2.77      0.85 o 
   4   5  14        3.20        2.94      0.64 o 
   5   5  14        3.83        2.55      0.92 o 
   6   5  14        0.37       -0.30      0.59 o 
   7   5  14        0.09       -0.38      0.63 o 
  -4   6  14        0.54        0.32      0.56 o 
  -3   6  14        0.69        0.72      0.58 o 
  -2   6  14        7.78        9.94      2.84 o 
  -1   6  14       17.33       18.26      2.26 o 
   0   6  14        0.20        1.28      1.08 o 
   1   6  14       11.32       14.35      0.98 o 
   2   6  14        2.33        2.54      0.56 o 
   3   6  14        0.07       -0.36      0.45 o 
   4   6  14        0.02        0.36      0.55 o 
   5   6  14        0.51        0.09      0.52 o 
   6   6  14        0.07        1.30      0.71 o 
  -4   7  14        0.13        0.46      0.71 o 
  -3   7  14        1.96        1.51      0.70 o 
  -2   7  14        4.03        3.22      1.24 o 
  -1   7  14        3.61        3.34      1.28 o 
   0   7  14        2.67        2.62      0.94 o 
   1   7  14        0.62        0.77      0.76 o 
   2   7  14        0.04        0.59      0.48 o 
   3   7  14        0.00        0.03      0.44 o 
   4   7  14        1.42        1.50      0.77 o 
   5   7  14        1.73        1.78      0.76 o 
   6   7  14        0.00       -0.61      0.61 o 
  -4   8  14        0.17        0.29      1.46 o 
  -3   8  14        1.53        1.63      1.05 o 
  -2   8  14        1.40        1.57      1.04 o 
  -1   8  14        0.23       -0.04      0.70 o 
   0   8  14        0.04        0.60      0.54 o 
   1   8  14        0.90        0.87      0.69 o 
   2   8  14        0.22        0.14      0.44 o 
   3   8  14        0.39        0.84      0.53 o 
   4   8  14        0.03       -0.55      0.55 o 
   5   8  14        1.00        0.49      0.69 o 
   6   8  14        0.63        1.52      1.09 o 
  -3   9  14        0.07        0.02      1.02 o 
  -2   9  14        0.97        0.91      0.94 o 
  -1   9  14        7.65        7.25      1.17 o 
   0   9  14        3.46        3.83      0.89 o 
   1   9  14        0.11       -0.40      0.48 o 
   2   9  14        0.04        0.00      0.58 o 
   3   9  14        0.28        0.55      0.54 o 
   4   9  14        0.30        1.19      0.52 o 
   5   9  14        0.21        0.09      1.31 o 
   6   9  14        0.13        0.49      0.85 o 
  -2  10  14        0.83        1.39      1.23 o 
  -1  10  14        1.39        2.39      0.79 o 
   0  10  14        0.10        1.46      0.75 o 
   1  10  14        0.03       -0.16      0.47 o 
   2  10  14        9.94        7.51      1.18 o 
   3  10  14       12.98       13.87      2.35 o 
   4  10  14        1.41        2.94      0.87 o 
   5  10  14        0.02       -0.61      1.05 o 
  -2  11  14        0.00       -0.24      1.06 o 
  -1  11  14        0.56        1.19      0.71 o 
   0  11  14        0.52        0.16      0.66 o 
   1  11  14        0.03        0.73      1.07 o 
   2  11  14        0.65        1.58      0.74 o 
   3  11  14        0.54        0.63      0.66 o 
   4  11  14        0.39        0.60      0.71 o 
   0  12  14        1.54        1.22      0.74 o 
   1  12  14        1.04        1.68      1.03 o 
   2  12  14        0.01        0.93      0.66 o 
   3  12  14        0.02        1.49      0.77 o 
  -1 -10  15        1.80        2.00      2.00 o 
   0 -10  15        1.01        1.09      0.75 o 
  -2  -9  15        6.45        8.46      1.14 o 
  -1  -9  15        4.54        3.87      0.77 o 
   0  -9  15        1.37        1.74      0.69 o 
   1  -9  15        3.57        3.32      0.90 o 
   2  -9  15        5.24        4.82      0.83 o 
  -3  -8  15        1.77        1.96      0.69 o 
  -2  -8  15        2.14        1.08      0.72 o 
  -1  -8  15        3.68        3.59      0.81 o 
   0  -8  15        2.59        1.96      0.80 o 
   1  -8  15       17.39       21.97      1.62 o 
   2  -8  15        6.87        7.44      0.93 o 
   3  -8  15        0.06        0.61      0.79 o 
  -4  -7  15        3.29        2.65      0.73 o 
  -3  -7  15        0.39        0.87      0.52 o 
  -2  -7  15        4.86        5.96      1.00 o 
  -1  -7  15        0.61        1.30      0.58 o 
   0  -7  15        0.80        1.04      0.65 o 
   1  -7  15        7.03        9.21      0.96 o 
   2  -7  15       24.55       29.40      1.56 o 
   3  -7  15        2.90        3.63      0.70 o 
   4  -7  15        7.08        7.98      1.25 o 
  -4  -6  15        0.24       -0.11      0.52 o 
  -3  -6  15        5.54        5.91      1.19 o 
  -2  -6  15       14.83       16.55      1.24 o 
  -1  -6  15        1.05        0.47      0.65 o 
   0  -6  15        1.78        2.12      0.62 o 
   1  -6  15        3.15        3.01      0.69 o 
   2  -6  15        4.72        6.42      0.91 o 
   3  -6  15        0.44        0.77      0.55 o 
   4  -6  15        2.27        2.66      0.71 o 
  -5  -5  15        0.58        0.46      1.71 o 
  -4  -5  15        0.06        0.46      0.61 o 
  -3  -5  15        9.06        8.98      1.10 o 
  -2  -5  15        7.03        7.06      1.19 o 
  -1  -5  15        0.67        1.03      0.65 o 
   0  -5  15        3.16        2.88      0.63 o 
   1  -5  15        1.95        1.53      0.61 o 
   2  -5  15        2.89        3.79      0.72 o 
   3  -5  15        0.51        0.76      0.55 o 
   4  -5  15        3.77        3.13      0.71 o 
   5  -5  15        4.36        5.80      1.57 o 
  -5  -4  15        0.45        0.19      0.64 o 
  -4  -4  15        1.84        1.30      0.62 o 
  -3  -4  15        9.65       10.07      1.14 o 
  -2  -4  15        9.27        9.15      0.93 o 
  -1  -4  15        0.07       -0.25      0.40 o 
   0  -4  15       26.33       27.59      1.59 o 
   1  -4  15       16.18       16.09      1.43 o 
   2  -4  15        0.47        1.32      0.57 o 
   3  -4  15        1.34        1.66      1.00 o 
   4  -4  15        0.31        0.89      0.78 o 
   5  -4  15        0.05       -0.38      0.72 o 
  -5  -3  15        0.42        0.07      1.28 o 
  -4  -3  15        2.64        2.71      0.70 o 
  -3  -3  15        6.80        4.33      0.73 o 
  -2  -3  15        9.71        9.64      0.94 o 
  -1  -3  15        0.01        0.56      0.46 o 
   0  -3  15       10.74        9.21      1.08 o 
   1  -3  15        8.50        7.19      0.81 o 
   2  -3  15        1.42        1.39      0.81 o 
   3  -3  15        1.74        1.37      0.67 o 
   4  -3  15        6.10        4.71      0.99 o 
   5  -3  15        0.11        0.06      0.82 o 
  -5  -2  15        0.24        0.05      0.89 o 
  -4  -2  15        3.43        4.16      0.82 o 
  -3  -2  15        4.94        4.69      0.82 o 
  -2  -2  15        0.36        0.50      0.48 o 
  -1  -2  15        2.84        2.14      0.55 o 
   0  -2  15        9.04        9.46      1.86 o 
   1  -2  15       17.06       17.04      1.13 o 
   2  -2  15        5.65        4.31      0.73 o 
   3  -2  15        3.65        4.19      0.93 o 
   4  -2  15        6.82        5.47      1.04 o 
   5  -2  15        0.16       -0.02      0.52 o 
   6  -2  15        2.36        2.71      0.71 o 
  -5  -1  15        0.03        0.05      0.81 o 
  -4  -1  15        0.88        1.58      0.88 o 
  -3  -1  15       17.70       19.54      1.37 o 
  -2  -1  15       25.71       27.79      1.36 o 
  -1  -1  15        4.09        2.43      0.59 o 
   0  -1  15       45.14       42.51      1.43 o 
   1  -1  15        1.68        2.34      0.65 o 
   2  -1  15       26.25       25.10      1.29 o 
   3  -1  15       19.65       20.05      2.15 o 
   4  -1  15        1.85        0.36      0.54 o 
   5  -1  15        0.00       -0.41      0.52 o 
   6  -1  15        2.22        2.63      0.71 o 
  -5   0  15        2.61        1.31      0.99 o 
  -4   0  15       10.02       12.32      1.92 o 
  -3   0  15        6.82        5.83      0.84 o 
  -2   0  15        9.18       11.06      0.95 o 
  -1   0  15       11.39       13.01      0.99 o 
   0   0  15        0.06        0.03      0.47 o 
   1   0  15        0.12       -0.45      0.55 o 
   2   0  15        8.81        7.84      1.04 o 
   3   0  15       11.33       12.44      1.44 o 
   4   0  15        0.75       -0.39      0.50 o 
   5   0  15        0.71       -0.26      0.56 o 
   6   0  15        0.53        0.74      0.65 o 
  -5   1  15        0.96        0.38      0.95 o 
  -4   1  15        0.10        0.90      0.84 o 
  -3   1  15        4.83        5.86      1.19 o 
  -2   1  15        1.41        2.91      0.65 o 
  -1   1  15       37.33       30.89      1.25 o 
   0   1  15       84.83       83.45      1.98 o 
   1   1  15        2.25        2.13      0.85 o 
   2   1  15        9.10        8.95      2.04 o 
   3   1  15        3.06        3.41      0.85 o 
   4   1  15        1.45        0.74      0.55 o 
   5   1  15        0.22        0.07      0.56 o 
   6   1  15        0.84        0.95      0.67 o 
  -5   2  15        0.02       -0.62      0.74 o 
  -4   2  15        2.74        2.54      1.25 o 
  -3   2  15        0.23       -0.13      0.65 o 
  -2   2  15        8.33        8.58      1.10 o 
  -1   2  15        5.73        5.72      0.69 o 
   0   2  15        3.37        3.36      0.60 o 
   1   2  15        0.48        1.11      0.64 o 
   2   2  15        3.67        5.93      1.55 o 
   3   2  15        5.62        5.22      0.80 o 
   4   2  15        0.07       -0.33      0.75 o 
   5   2  15        4.28        4.45      1.00 o 
   6   2  15        2.82        1.38      0.72 o 
  -5   3  15        0.00       -0.74      0.74 o 
  -4   3  15        3.64        3.89      1.02 o 
  -3   3  15        4.52        4.65      1.10 o 
  -2   3  15        0.02       -0.34      0.58 o 
  -1   3  15        1.47        1.82      0.61 o 
   0   3  15        0.63        1.52      0.57 o 
   1   3  15        3.73        4.17      0.84 o 
   2   3  15        6.42        8.40      1.31 o 
   3   3  15        0.10        0.52      0.42 o 
   4   3  15        5.76        4.51      0.74 o 
   5   3  15       22.17       19.95      1.37 o 
   6   3  15        4.93        1.78      0.75 o 
  -5   4  15        0.10        0.81      0.82 o 
  -4   4  15        0.03       -0.67      0.67 o 
  -3   4  15        1.70       -0.16      0.62 o 
  -2   4  15        2.62        0.39      0.73 o 
  -1   4  15        0.03        1.76      0.93 o 
   0   4  15        0.16        0.35      0.54 o 
   1   4  15        0.01        0.12      0.52 o 
   2   4  15        9.24        9.56      0.84 o 
   3   4  15        4.82        6.09      0.75 o 
   4   4  15        0.01        0.37      1.00 o 
   5   4  15        0.14        1.03      0.71 o 
   6   4  15        0.73       -0.06      0.62 o 
  -4   5  15        1.31        0.92      0.72 o 
  -3   5  15        5.30        5.52      0.94 o 
  -2   5  15        8.49        6.53      0.90 o 
  -1   5  15        0.02       -0.22      0.72 o 
   0   5  15        0.01        0.12      0.56 o 
   1   5  15        1.67        2.27      0.67 o 
   2   5  15        0.74        0.81      0.46 o 
   3   5  15        2.76        2.42      0.79 o 
   4   5  15        6.60        6.91      0.98 o 
   5   5  15        1.08        0.69      0.57 o 
   6   5  15        0.17        0.15      0.58 o 
  -4   6  15        0.19        1.42      0.80 o 
  -3   6  15        1.51        1.63      0.69 o 
  -2   6  15       10.78       14.73      2.20 o 
  -1   6  15        2.65        3.75      1.18 o 
   0   6  15        1.92        1.25      0.91 o 
   1   6  15        0.43        0.84      0.43 o 
   2   6  15        0.71        1.04      0.55 o 
   3   6  15        2.39        1.18      1.39 o 
   4   6  15        0.95        0.90      0.58 o 
   5   6  15        1.80        2.18      0.67 o 
   6   6  15        0.15        0.73      0.59 o 
  -4   7  15        0.37        0.29      0.76 o 
  -3   7  15        0.44        1.85      1.12 o 
  -2   7  15        3.80        3.16      1.21 o 
  -1   7  15        3.53        3.37      1.22 o 
   0   7  15        2.17        1.12      0.93 o 
   1   7  15        2.01        1.90      0.59 o 
   2   7  15        0.00        0.00      0.43 o 
   3   7  15        0.40        0.71      0.52 o 
   4   7  15        0.90        0.61      0.67 o 
   5   7  15        1.14        1.91      0.62 o 
   6   7  15        0.01       -0.69      0.69 o 
  -3   8  15        2.83        3.80      1.51 o 
  -2   8  15        0.20        0.83      0.97 o 
  -1   8  15        3.59        2.58      1.15 o 
   0   8  15        0.04        0.06      0.60 o 
   1   8  15        2.84        2.66      0.78 o 
   2   8  15        0.79        0.61      0.55 o 
   3   8  15        0.39        0.91      0.47 o 
   4   8  15        0.09        0.48      0.67 o 
   5   8  15        0.11       -0.30      0.60 o 
  -2   9  15        3.99        5.18      1.65 o 
  -1   9  15        3.72        1.88      1.17 o 
   0   9  15        0.26        0.76      0.64 o 
   1   9  15        0.02        0.69      0.64 o 
   2   9  15        0.04        0.14      0.55 o 
   3   9  15        0.37        0.69      0.52 o 
   4   9  15        0.05       -0.16      0.61 o 
   5   9  15        0.02       -0.77      0.84 o 
  -2  10  15        1.56        2.55      1.46 o 
  -1  10  15        1.74        1.32      1.19 o 
   0  10  15        0.01        1.63      0.76 o 
   1  10  15        0.28       -0.21      0.57 o 
   2  10  15        3.30        2.80      0.83 o 
   3  10  15        0.76        1.60      0.69 o 
   4  10  15        0.12       -0.45      0.93 o 
  -1  11  15        0.17        2.35      1.13 o 
   0  11  15        0.04        0.54      0.68 o 
   1  11  15        0.03        0.63      0.70 o 
   2  11  15        0.18        1.85      0.77 o 
   3  11  15        0.44        2.80      0.96 o 
   4  11  15        0.31        0.76      0.71 o 
   1  12  15        0.38        1.33      0.93 o 
   2  12  15        0.03        0.68      0.79 o 
  -1  -9  16        0.01        1.13      1.02 o 
   0  -9  16        0.14        1.03      0.63 o 
  -2  -8  16        0.35        1.29      0.76 o 
  -1  -8  16        1.37        1.94      0.92 o 
   0  -8  16        0.16        0.46      0.59 o 
   1  -8  16        0.17        0.72      0.61 o 
   2  -8  16        0.07        0.57      0.73 o 
  -3  -7  16        0.36        0.11      0.53 o 
  -2  -7  16        0.77        0.74      0.89 o 
  -1  -7  16        6.35        6.74      1.07 o 
   0  -7  16        3.23        2.86      0.80 o 
   1  -7  16       13.61       15.11      1.23 o 
   2  -7  16       31.60       36.24      1.70 o 
   3  -7  16        2.34        4.12      0.78 o 
  -4  -6  16        0.56        0.26      0.70 o 
  -3  -6  16        0.08        0.84      0.57 o 
  -2  -6  16        0.40        0.77      0.82 o 
  -1  -6  16        0.16       -0.21      0.57 o 
   0  -6  16        1.19        1.57      0.78 o 
   1  -6  16        0.63        1.17      0.60 o 
   2  -6  16        0.00        1.03      0.61 o 
   3  -6  16        0.17        1.31      0.62 o 
   4  -6  16        0.06        0.14      0.61 o 
  -4  -5  16        0.01       -0.05      0.70 o 
  -3  -5  16        1.03        0.58      0.57 o 
  -2  -5  16        1.71        1.90      0.93 o 
  -1  -5  16        7.51        5.82      1.00 o 
   0  -5  16       14.69       13.93      3.19 o 
   1  -5  16        1.12        1.08      0.56 o 
   2  -5  16        6.95        6.09      0.83 o 
   3  -5  16        4.16        3.64      1.08 o 
   4  -5  16        0.05        1.75      0.80 o 
  -4  -4  16        0.09        0.66      0.58 o 
  -3  -4  16        3.18        2.78      0.86 o 
  -2  -4  16        3.53        5.45      0.79 o 
  -1  -4  16        0.15        0.44      0.62 o 
   0  -4  16        0.20       -0.50      0.50 o 
   1  -4  16        0.04        0.59      0.54 o 
   2  -4  16       12.27       12.72      1.11 o 
   3  -4  16       10.76       11.78      1.08 o 
   4  -4  16        0.08       -0.12      0.62 o 
   5  -4  16        0.00        0.47      0.93 o 
  -4  -3  16        2.82        3.17      0.77 o 
  -3  -3  16        2.58        2.14      0.66 o 
  -2  -3  16       20.74       23.57      1.40 o 
  -1  -3  16        8.59       10.17      1.18 o 
   0  -3  16        0.81        0.98      0.67 o 
   1  -3  16        0.86        1.85      1.49 o 
   2  -3  16        9.47        9.00      0.99 o 
   3  -3  16        2.38        2.18      0.79 o 
   4  -3  16        0.01        1.13      0.78 o 
   5  -3  16        0.40        0.00      0.78 o 
  -5  -2  16        0.09        0.66      1.09 o 
  -4  -2  16        3.79        6.97      1.37 o 
  -3  -2  16        9.91       10.39      0.98 o 
  -2  -2  16        0.01        0.89      0.52 o 
  -1  -2  16       19.11       20.62      1.25 o 
   0  -2  16       10.89       13.10      1.24 o 
   1  -2  16        0.78       -0.28      0.55 o 
   2  -2  16        5.52        3.99      0.75 o 
   3  -2  16        1.75        1.86      0.84 o 
   4  -2  16        0.65        0.22      0.78 o 
   5  -2  16        1.68        1.32      0.84 o 
  -5  -1  16        1.46        0.04      1.49 o 
  -4  -1  16        2.49        1.89      1.74 o 
  -3  -1  16        0.64        0.34      0.54 o 
  -2  -1  16        6.92        6.74      1.09 o 
  -1  -1  16        2.92        3.80      0.68 o 
   0  -1  16        4.50        5.31      0.89 o 
   1  -1  16       12.57       14.59      1.48 o 
   2  -1  16        0.21        0.26      0.65 o 
   3  -1  16        7.40        7.35      1.14 o 
   4  -1  16        0.54        0.89      0.77 o 
   5  -1  16        0.07        0.20      0.59 o 
  -5   0  16        2.59        0.81      1.10 o 
  -4   0  16        3.78        4.44      1.15 o 
  -3   0  16        1.55        2.60      0.95 o 
  -2   0  16        1.66        0.95      0.54 o 
  -1   0  16        0.00        0.41      0.51 o 
   0   0  16        1.46        1.62      0.76 o 
   1   0  16        3.19        5.73      1.08 o 
   2   0  16       14.27       14.04      1.65 o 
   3   0  16        1.85        1.00      0.76 o 
   4   0  16        0.15       -0.64      0.64 o 
   5   0  16        0.00       -0.46      0.54 o 
   6   0  16        0.27        0.46      0.79 o 
  -5   1  16        6.54        7.77      2.46 o 
  -4   1  16        3.64        3.14      1.16 o 
  -3   1  16        2.04        1.01      0.86 o 
  -2   1  16        2.23        2.20      0.69 o 
  -1   1  16        8.22        8.47      0.86 o 
   0   1  16       10.86       10.51      0.92 o 
   1   1  16        0.10        0.59      1.11 o 
   2   1  16        3.17        1.81      0.87 o 
   3   1  16        0.06       -0.46      0.64 o 
   4   1  16        0.04       -0.49      0.49 o 
   5   1  16        0.53       -0.03      0.57 o 
   6   1  16        0.00       -0.30      0.66 o 
  -4   2  16        0.34       -0.17      0.82 o 
  -3   2  16        0.11        0.98      0.86 o 
  -2   2  16        1.23        1.35      0.87 o 
  -1   2  16        0.12       -0.40      0.86 o 
   0   2  16       20.70       19.81      1.45 o 
   1   2  16       43.54       40.80      2.48 o 
   2   2  16        3.23        2.16      0.97 o 
   3   2  16        1.08        1.25      0.76 o 
   4   2  16        0.00        0.18      0.53 o 
   5   2  16        0.02       -0.02      0.61 o 
   6   2  16        0.02        0.68      0.69 o 
  -4   3  16        0.16        0.33      0.91 o 
  -3   3  16        0.07        0.32      0.83 o 
  -2   3  16        0.15        0.21      0.73 o 
  -1   3  16        1.08        1.83      0.61 o 
   0   3  16        3.11        3.73      0.74 o 
   1   3  16        0.69        0.34      0.54 o 
   2   3  16        2.38        2.40      1.01 o 
   3   3  16        0.00        0.24      0.54 o 
   4   3  16       15.62       14.75      1.18 o 
   5   3  16       17.31       15.42      1.25 o 
   6   3  16        1.90        1.16      0.71 o 
  -4   4  16        0.11       -0.61      0.61 o 
  -3   4  16        0.04        0.24      0.81 o 
  -2   4  16        0.71        0.23      0.74 o 
  -1   4  16        3.90        2.77      1.14 o 
   0   4  16        0.66        0.67      0.67 o 
   1   4  16        1.38        0.32      0.92 o 
   2   4  16        4.09        3.96      1.08 o 
   3   4  16        0.17       -0.02      0.53 o 
   4   4  16        1.60        2.37      0.68 o 
   5   4  16        3.24        2.48      0.93 o 
   6   4  16        1.90        1.89      0.78 o 
  -4   5  16        0.13       -0.17      0.75 o 
  -3   5  16        0.10       -0.59      0.59 o 
  -2   5  16        0.04        0.57      0.96 o 
  -1   5  16        0.66        1.57      1.02 o 
   0   5  16        3.40        2.41      1.23 o 
   1   5  16        3.52        2.45      0.74 o 
   2   5  16        7.93        8.09      0.98 o 
   3   5  16        7.87        6.69      1.41 o 
   4   5  16        0.58        0.42      0.58 o 
   5   5  16        0.15        0.09      0.58 o 
   6   5  16        0.00        0.71      0.72 o 
  -3   6  16        0.01       -0.57      1.01 o 
  -2   6  16        1.09        0.25      0.94 o 
  -1   6  16        1.89        3.07      1.26 o 
   0   6  16        0.62        0.50      0.82 o 
   1   6  16        2.93        2.44      0.85 o 
   2   6  16        0.12        1.00      0.91 o 
   3   6  16        0.31       -0.68      1.29 o 
   4   6  16        0.89        0.45      0.69 o 
   5   6  16        0.00       -0.02      0.57 o 
  -3   7  16        0.80        1.96      1.29 o 
  -2   7  16        0.48        0.75      1.12 o 
  -1   7  16        1.66        2.56      1.27 o 
   0   7  16        1.25        0.10      0.92 o 
   1   7  16        4.50        5.53      1.50 o 
   2   7  16        0.49        0.21      0.47 o 
   3   7  16        0.04        0.52      0.59 o 
   4   7  16        0.04        0.03      0.62 o 
   5   7  16        0.35        1.51      0.67 o 
  -2   8  16        0.13       -0.34      0.90 o 
  -1   8  16        0.18        1.14      1.04 o 
   0   8  16        2.25        2.98      1.39 o 
   1   8  16        0.54        0.77      0.66 o 
   2   8  16        0.00        0.75      0.56 o 
   3   8  16        0.12        1.43      0.73 o 
   4   8  16        0.17        0.16      0.65 o 
   5   8  16        0.02        0.60      0.76 o 
  -2   9  16        1.55        2.82      1.43 o 
  -1   9  16        0.94        1.76      1.10 o 
   0   9  16        0.15        0.07      1.03 o 
   1   9  16        0.24        0.88      0.76 o 
   2   9  16        1.03        1.65      0.73 o 
   3   9  16        0.06        1.05      0.56 o 
   4   9  16        0.17       -0.24      0.65 o 
  -1  10  16        0.83        0.90      1.16 o 
   0  10  16        0.03        0.39      1.07 o 
   1  10  16        0.24        1.39      0.72 o 
   2  10  16        0.02        1.33      0.76 o 
   3  10  16        0.40        1.20      0.76 o 
   4  10  16        0.00        0.24      0.71 o 
   1  11  16        0.67        0.76      1.16 o 
   2  11  16        0.01        1.13      0.77 o 
   0  -8  17        0.03       -0.37      0.62 o 
  -2  -7  17        4.24        4.62      0.99 o 
  -1  -7  17        1.88        1.64      0.77 o 
   0  -7  17        1.28        0.85      0.71 o 
   1  -7  17        1.31        2.37      1.26 o 
   2  -7  17        0.17        1.03      0.70 o 
  -3  -6  17        0.46        1.24      0.70 o 
  -2  -6  17        0.19        0.57      0.74 o 
  -1  -6  17        1.37        1.99      0.75 o 
   0  -6  17        0.00        1.29      0.67 o 
   1  -6  17        7.76        8.13      1.43 o 
   2  -6  17       12.91       14.23      1.25 o 
   3  -6  17        0.89        1.45      0.69 o 
  -3  -5  17        0.09       -0.59      0.66 o 
  -2  -5  17        0.22        2.11      0.77 o 
  -1  -5  17        1.06        1.06      0.72 o 
   0  -5  17        6.89        6.20      1.02 o 
   1  -5  17        2.66        2.44      1.16 o 
   2  -5  17        0.42        1.21      0.75 o 
   3  -5  17        0.96        0.72      0.76 o 
  -4  -4  17        0.06        0.48      0.89 o 
  -3  -4  17        0.28        0.02      0.55 o 
  -2  -4  17        4.26        3.32      0.74 o 
  -1  -4  17        1.65        1.22      0.70 o 
   0  -4  17        2.18        1.79      0.70 o 
   1  -4  17        1.14        1.89      0.67 o 
   2  -4  17        0.48        1.88      0.67 o 
   3  -4  17        0.38        0.88      1.17 o 
   4  -4  17        0.33        2.49      0.92 o 
  -4  -3  17        0.36        0.75      0.73 o 
  -3  -3  17        0.31        0.08      0.53 o 
  -2  -3  17        1.43        1.26      0.59 o 
  -1  -3  17        0.45       -0.04      0.65 o 
   0  -3  17       11.03       10.70      1.37 o 
   1  -3  17        2.49        2.33      0.77 o 
   2  -3  17        0.19        0.49      0.55 o 
   3  -3  17        0.45        0.68      1.03 o 
   4  -3  17        1.87        2.13      0.92 o 
  -4  -2  17        2.83        3.24      1.29 o 
  -3  -2  17        7.90        5.97      0.91 o 
  -2  -2  17        1.62        0.77      0.81 o 
  -1  -2  17        1.74        1.17      0.84 o 
   0  -2  17        9.55        8.04      1.08 o 
   1  -2  17        8.40        9.00      1.13 o 
   2  -2  17        0.43        0.89      1.33 o 
   3  -2  17        0.22        0.19      0.71 o 
   4  -2  17        0.00        0.56      0.86 o 
   5  -2  17        0.17       -0.76      0.76 o 
  -4  -1  17        5.47        3.63      1.18 o 
  -3  -1  17        2.68        3.05      0.74 o 
  -2  -1  17        0.00        0.49      0.53 o 
  -1  -1  17        2.35        1.99      0.87 o 
   0  -1  17       14.10       12.41      1.29 o 
   1  -1  17        6.53        7.12      1.15 o 
   2  -1  17        1.89        2.44      0.95 o 
   3  -1  17        2.56        2.88      0.95 o 
   4  -1  17        0.98        0.95      0.82 o 
   5  -1  17        0.81       -0.63      0.75 o 
  -4   0  17        0.10        0.66      0.95 o 
  -3   0  17        4.31        6.51      1.31 o 
  -2   0  17        2.07        2.60      0.73 o 
  -1   0  17        0.32        1.04      0.56 o 
   0   0  17       10.01       10.19      1.16 o 
   1   0  17       12.91       12.86      1.59 o 
   2   0  17        1.15        1.38      0.95 o 
   3   0  17        0.09        0.20      0.87 o 
   4   0  17        0.36        0.36      0.76 o 
   5   0  17        0.15       -0.15      0.78 o 
  -4   1  17        1.76        1.39      1.08 o 
  -3   1  17        0.74        2.15      0.97 o 
  -2   1  17        5.33        7.44      0.99 o 
  -1   1  17        4.68        2.89      0.80 o 
   0   1  17        9.26       11.43      1.84 o 
   1   1  17       27.46       28.63      2.28 o 
   2   1  17        0.30        0.49      0.88 o 
   3   1  17       19.87       19.98      2.03 o 
   4   1  17        3.28        3.04      0.91 o 
   5   1  17        0.07       -0.98      0.98 o 
  -4   2  17        2.46        2.21      1.16 o 
  -3   2  17        2.15        0.99      0.91 o 
  -2   2  17        0.07       -0.15      0.74 o 
  -1   2  17        3.59        3.28      0.71 o 
   0   2  17       19.10       19.59      1.43 o 
   1   2  17        3.75        3.53      1.33 o 
   2   2  17        0.20        0.43      0.82 o 
   3   2  17        5.58        5.03      1.27 o 
   4   2  17        1.72        2.82      0.91 o 
   5   2  17        0.25        0.06      0.60 o 
  -4   3  17        0.02        0.74      1.03 o 
  -3   3  17        0.15       -0.71      0.77 o 
  -2   3  17        0.01       -0.45      0.72 o 
  -1   3  17        1.30        1.33      0.91 o 
   0   3  17        8.48        7.67      0.97 o 
   1   3  17        7.86       12.02      1.54 o 
   2   3  17        0.01        0.98      0.93 o 
   3   3  17        0.82        0.94      0.92 o 
   4   3  17        0.76        0.36      0.67 o 
   5   3  17        1.42        0.68      0.65 o 
  -3   4  17        0.27        0.77      0.83 o 
  -2   4  17        4.13        3.77      1.46 o 
  -1   4  17       10.86       14.45      2.25 o 
   0   4  17        0.36        1.65      0.70 o 
   1   4  17        3.47        2.97      0.76 o 
   2   4  17        1.65        2.47      1.02 o 
   3   4  17        0.68        1.36      1.00 o 
   4   4  17        0.00        1.45      1.34 o 
   5   4  17        2.50        3.97      0.92 o 
  -3   5  17        0.85        0.26      1.02 o 
  -2   5  17        0.33        0.74      1.03 o 
  -1   5  17        0.12        2.64      1.14 o 
   0   5  17        0.01       -0.61      0.76 o 
   1   5  17        3.21        3.76      1.11 o 
   2   5  17        6.76        6.85      1.26 o 
   3   5  17        2.45        1.83      1.04 o 
   4   5  17        0.17        0.50      0.66 o 
   5   5  17        0.20        0.18      0.62 o 
  -3   6  17        0.40        2.11      1.33 o 
  -2   6  17        2.34        1.29      1.06 o 
  -1   6  17        1.18        1.84      1.24 o 
   0   6  17        0.23        0.16      0.91 o 
   1   6  17        1.35        1.68      0.87 o 
   2   6  17        1.06        1.35      0.97 o 
   3   6  17        1.62        0.19      1.45 o 
   4   6  17        1.04       -0.84      0.90 o 
   5   6  17        0.02       -0.67      0.67 o 
  -2   7  17        4.06        5.77      1.55 o 
  -1   7  17        2.03        3.46      1.32 o 
   0   7  17        0.44       -0.72      0.91 o 
   1   7  17        1.37        1.53      1.13 o 
   2   7  17        0.14       -0.06      0.70 o 
   3   7  17        0.59        0.09      0.62 o 
   4   7  17        1.22        1.87      0.78 o 
   5   7  17        0.70        1.35      0.91 o 
  -2   8  17        1.03        2.01      1.37 o 
  -1   8  17        3.85        3.95      1.52 o 
   0   8  17        1.11        1.62      1.19 o 
   1   8  17        0.65        0.17      0.91 o 
   2   8  17        1.60        1.90      0.67 o 
   3   8  17        0.22        1.09      0.69 o 
   4   8  17        0.00       -0.64      0.64 o 
  -1   9  17        1.34        1.22      1.32 o 
   0   9  17        1.08        1.85      1.34 o 
   1   9  17        0.86        0.28      0.98 o 
   2   9  17        0.02        1.22      0.78 o 
   3   9  17        0.15        0.82      0.83 o 
   1  10  17        0.03       -0.08      1.09 o 
   2  10  17        0.09        0.40      0.72 o 
  -1  -6  18        5.05        7.48      1.38 o 
   0  -6  18        0.32        1.38      0.70 o 
   1  -6  18        7.20        6.79      1.16 o 
  -2  -5  18        0.74        1.19      0.82 o 
  -1  -5  18        3.20        1.31      0.72 o 
   0  -5  18        2.18        1.60      0.73 o 
   1  -5  18        0.41        2.12      0.73 o 
   2  -5  18       17.86       22.21      1.77 o 
  -3  -4  18        0.01        0.30      0.66 o 
  -2  -4  18        3.02        2.00      1.39 o 
  -1  -4  18        2.75        3.14      0.84 o 
   0  -4  18        0.05        0.10      0.62 o 
   1  -4  18        0.11        0.87      0.65 o 
   2  -4  18        0.72        2.88      0.76 o 
   3  -4  18        1.18        0.93      0.75 o 
  -3  -3  18        0.82        0.18      0.73 o 
  -2  -3  18        3.16        2.95      0.69 o 
  -1  -3  18        0.65        0.22      0.70 o 
   0  -3  18        0.23        0.66      0.68 o 
   1  -3  18        0.23        1.21      0.67 o 
   2  -3  18        0.27       -0.74      2.77 o 
   3  -3  18        1.35        1.25      0.76 o 
   4  -3  18        0.09        1.63      0.99 o 
  -3  -2  18        2.37        2.97      0.85 o 
  -2  -2  18        6.18        7.34      0.93 o 
  -1  -2  18        0.76        1.40      0.78 o 
   0  -2  18        3.58        4.37      0.92 o 
   1  -2  18        6.95        8.35      1.13 o 
   2  -2  18        2.12        3.42      1.66 o 
   3  -2  18        0.93        0.94      0.76 o 
   4  -2  18        0.59       -0.46      0.79 o 
  -3  -1  18        0.22       -0.29      1.48 o 
  -2  -1  18        6.90        8.00      0.97 o 
  -1  -1  18        7.02        8.21      1.14 o 
   0  -1  18        0.03        1.02      0.70 o 
   1  -1  18        2.71        4.15      1.11 o 
   2  -1  18        3.19        2.78      1.81 o 
   3  -1  18        0.39        1.02      1.00 o 
   4  -1  18        1.11        1.12      0.84 o 
  -3   0  18        0.04        0.19      0.86 o 
  -2   0  18        0.17        1.16      0.85 o 
  -1   0  18        0.00        1.39      0.58 o 
   0   0  18        0.59        1.44      2.78 o 
   1   0  18        0.05        0.53      1.34 o 
   2   0  18        5.05        3.41      1.14 o 
   3   0  18        1.88        2.07      1.49 o 
   4   0  18        0.72        1.66      0.88 o 
  -3   1  18        0.38        0.78      0.93 o 
  -2   1  18        5.68        4.08      1.22 o 
  -1   1  18        0.79        0.69      0.60 o 
   0   1  18        4.24        3.15      1.03 o 
   1   1  18        0.05        0.95      0.92 o 
   2   1  18        5.92        5.27      1.21 o 
   3   1  18        1.61        2.47      1.15 o 
   4   1  18        0.01        0.64      0.81 o 
   5   1  18        0.04        0.76      1.71 o 
  -3   2  18        4.69        4.99      1.23 o 
  -2   2  18        2.94        3.10      1.07 o 
  -1   2  18        2.22        2.59      0.82 o 
   0   2  18        0.01        0.84      0.62 o 
   1   2  18        0.14       -1.18      1.18 o 
   2   2  18        4.36        3.35      1.19 o 
   3   2  18        5.72        2.38      1.05 o 
   4   2  18        0.68        1.17      1.00 o 
   5   2  18        0.04        0.21      0.82 o 
  -3   3  18        0.02        0.09      1.01 o 
  -2   3  18        2.32        2.25      1.20 o 
  -1   3  18        0.02       -0.01      0.91 o 
   0   3  18       15.83       17.23      1.39 o 
   1   3  18       10.61       10.67      1.91 o 
   2   3  18        0.77        0.07      0.81 o 
   3   3  18        2.24        4.40      1.18 o 
   4   3  18        0.20        2.89      1.14 o 
   5   3  18        0.15        0.69      0.79 o 
  -3   4  18        0.00        0.70      1.20 o 
  -2   4  18        0.56       -0.43      0.88 o 
  -1   4  18        0.07       -0.71      0.96 o 
   0   4  18        0.25        1.66      0.77 o 
   1   4  18        5.05        5.87      1.22 o 
   2   4  18        2.35        1.12      0.90 o 
   3   4  18        0.22        1.00      0.99 o 
   4   4  18        0.12       -0.57      0.57 o 
  -2   5  18        0.06        1.41      1.11 o 
  -1   5  18        0.00        0.58      1.06 o 
   0   5  18        0.13        0.09      0.92 o 
   1   5  18        0.42        1.09      0.77 o 
   2   5  18        0.81        2.09      1.35 o 
   3   5  18        0.13        0.58      0.94 o 
   4   5  18        0.14       -0.30      0.91 o 
  -2   6  18        0.45        0.82      1.22 o 
  -1   6  18        0.00        0.98      1.05 o 
   0   6  18        0.65        0.81      1.11 o 
   1   6  18        0.07        1.56      1.48 o 
   2   6  18        0.03        0.42      0.94 o 
   3   6  18        0.60       -1.60      2.94 o 
   4   6  18        0.08       -0.30      0.98 o 
  -1   7  18        0.37        1.09      1.33 o 
   0   7  18        0.04        1.30      1.20 o 
   1   7  18        0.38        1.39      1.13 o 
   2   7  18        0.95        1.42      1.19 o 
   3   7  18        0.69        2.13      1.01 o 
   4   7  18        0.91       -0.39      0.79 o 
   0   8  18        0.10        1.35      1.35 o 
   1   8  18        0.14        0.03      0.99 o 
   2   8  18        0.06        0.28      1.08 o 
   3   8  18        0.01       -0.04      0.70 o 
   1   9  18        0.17        0.37      1.29 o 
   2   9  18        0.32        1.60      1.39 o 
   0  -5  19        0.33        3.11      1.52 o 
  -1  -4  19        0.10        0.85      0.92 o 
   0  -4  19        0.05        1.18      0.75 o 
   1  -4  19        0.16        1.11      0.73 o 
   2  -4  19        0.19        0.19      0.88 o 
  -2  -3  19        0.46        0.73      1.13 o 
  -1  -3  19        1.25        2.14      0.83 o 
   0  -3  19        5.58        6.02      1.03 o 
   1  -3  19        5.11        8.37      1.11 o 
   2  -3  19        0.08        1.56      0.92 o 
  -2  -2  19        0.13       -0.11      0.72 o 
  -1  -2  19        0.02       -0.91      1.00 o 
   0  -2  19        0.04        1.02      0.73 o 
   1  -2  19        0.37        2.81      1.04 o 
   2  -2  19        0.11        2.23      0.98 o 
   3  -2  19        4.14        5.33      1.36 o 
  -2  -1  19        1.55        1.75      1.05 o 
  -1  -1  19        1.61        2.63      1.36 o 
   0  -1  19        0.99        0.88      0.91 o 
   1  -1  19        0.84        0.79      0.79 o 
   2  -1  19        0.02       -0.24      0.81 o 
   3  -1  19        0.91        1.06      1.20 o 
  -2   0  19        1.54        1.70      0.66 o 
  -1   0  19        0.70        2.17      0.77 o 
   0   0  19        3.19        2.80      1.72 o 
   1   0  19        0.31        1.37      0.96 o 
   2   0  19        0.01        0.38      0.76 o 
   3   0  19        0.00        1.67      1.28 o 
  -2   1  19        0.19        1.04      1.08 o 
  -1   1  19        1.61        3.00      1.80 o 
   0   1  19        2.66        4.13      1.11 o 
   1   1  19        3.30        3.96      1.18 o 
   2   1  19        0.48        0.00      1.24 o 
   3   1  19        0.50       -0.42      0.88 o 
   4   1  19        0.55       -0.07      1.16 o 
  -2   2  19        0.09        1.70      1.29 o 
  -1   2  19        0.00        1.07      0.71 o 
   0   2  19        0.52       -0.20      1.74 o 
   1   2  19        2.07        3.84      1.17 o 
   2   2  19        2.10        2.64      1.08 o 
   3   2  19        0.84        0.29      1.64 o 
   4   2  19        0.02        1.46      1.12 o 
  -2   3  19        0.07       -0.01      1.06 o 
  -1   3  19        1.98        0.94      1.08 o 
   0   3  19        3.22        3.69      1.01 o 
   1   3  19        1.00        1.14      0.88 o 
   2   3  19        3.31        4.45      1.25 o 
   3   3  19        0.01        0.01      0.97 o 
   4   3  19        0.57        0.16      1.07 o 
  -2   4  19        0.06        0.10      1.28 o 
  -1   4  19        0.01        1.80      1.25 o 
   0   4  19        3.06        2.18      1.22 o 
   1   4  19        8.88        8.15      1.43 o 
   2   4  19        2.86        4.22      1.88 o 
   3   4  19        0.01       -0.92      0.92 o 
   4   4  19        0.00        0.51      1.02 o 
  -1   5  19        0.07        0.40      0.98 o 
   0   5  19        0.13       -0.27      1.00 o 
   1   5  19        0.90        3.43      1.32 o 
   2   5  19        0.21        0.34      1.41 o 
   3   5  19        0.11        0.09      1.00 o 
  -1   6  19        1.72        1.73      1.30 o 
   0   6  19        1.22        2.07      1.23 o 
   1   6  19        0.02       -0.23      1.06 o 
   2   6  19        0.55        1.73      1.30 o 
   3   6  19        0.54       -0.65      2.32 o 
   0   7  19        0.13        1.02      1.38 o 
   1   7  19        0.44        0.97      1.17 o 
   2   7  19        0.74        1.79      1.24 o 
   0  -2  20        0.08       -0.30      0.90 o 
   1  -2  20        0.33        1.10      0.98 o 
  -1  -1  20        0.13        1.34      0.78 o 
   0  -1  20        0.76        0.63      0.93 o 
   1  -1  20        0.90       -0.38      1.11 o 
   2  -1  20        0.16        0.25      0.90 o 
  -1   0  20        0.42       -0.95      2.25 o 
   0   0  20        1.10        1.67      0.92 o 
   1   0  20        4.93        3.12      1.31 o 
   2   0  20        1.90        1.55      0.99 o 
  -1   1  20        0.48        2.24      1.12 o 
   0   1  20        0.05        2.08      1.01 o 
   1   1  20        2.84        0.89      1.04 o 
   2   1  20        1.06        0.52      0.99 o 
  -1   2  20        0.03        0.67      1.21 o 
   0   2  20        0.27       -0.41      1.62 o 
   1   2  20        0.61        0.95      2.48 o 
   2   2  20        1.29        1.61      1.15 o 
  -1   3  20        1.89        1.85      1.61 o 
   0   3  20        0.01        1.97      1.04 o 
   1   3  20        3.50        4.47      1.29 o 
   2   3  20        0.62        0.34      1.02 o 
   1   4  20        1.48        3.98      1.39 o 
   2   4  20        0.14        1.50      1.32 o 
   1   5  20        2.72        3.90      1.39 o 
   2   5  20        0.79        2.97      1.50 o 
                                                 
